# Supplementary material for: Intestinal morphology and host‑ and system‑associated microbiome dynamics during short‑term fasting and refeeding of Atlantic salmon in recirculating aquaculture systems
Source: Sci Rep. 2026 Mar 10;16:12906. doi: 10.1038/s41598-026-42939-5 (PMC13096183; doi:10.1038/s41598-026-42939-5)
Supplement: Supplementary file 1 — Supplementary Material 1 [file 41598_2026_42939_MOESM1_ESM.xlsx]

## Sheet: Skin mucus
Taxa	Group	LDA value	P value
k__Bacteria.p__Proteobacteria	Fasted.skin.D0	5.31719390714	2.30960989569e-09
k__Bacteria.p__Proteobacteria.c__Alphaproteobacteria.o__Rhodobacterales.f__Rhodobacteraceae	Fasted.skin.D0	5.15452969338	1.79245644296e-09
k__Bacteria.p__Proteobacteria.c__Alphaproteobacteria.o__Rhodobacterales	Fasted.skin.D0	5.15452969338	1.79245644296e-09
k__Bacteria.p__Proteobacteria.c__Alphaproteobacteria	Fasted.skin.D0	5.04570974662	5.79804986284e-09
k__Bacteria.p__Proteobacteria.c__Alphaproteobacteria.o__Rhodobacterales.f__Rhodobacteraceae.g__Litoreibacter.s__albidus_halocynthiae_janthinus	Fasted.skin.D0	4.99296532402	5.59860223268e-10
k__Bacteria.p__Proteobacteria.c__Alphaproteobacteria.o__Rhodobacterales.f__Rhodobacteraceae.g__Litoreibacter	Fasted.skin.D0	4.99294599825	5.59860223268e-10
k__Bacteria.p__Proteobacteria.c__Gammaproteobacteria.o__Thiotrichales.f__Francisellaceae.g__Francisella	Fasted.skin.D0	4.64573898945	2.49317750521e-09
k__Bacteria.p__Proteobacteria.c__Gammaproteobacteria.o__Thiotrichales.f__Francisellaceae	Fasted.skin.D0	4.64573664029	2.49317750521e-09
k__Bacteria.p__Proteobacteria.c__Gammaproteobacteria.o__Thiotrichales	Fasted.skin.D0	4.64569999134	2.49317750521e-09
k__Bacteria.p__Proteobacteria.c__Gammaproteobacteria.o__Thiotrichales.f__Francisellaceae.g__Francisella.s__philomiragia	Fasted.skin.D0	4.64568028543	2.49317750521e-09
k__Bacteria.p__Bacteroidetes.c__Cytophagia	Fasted.skin.D0	4.48975690629	1.11608841276e-08
k__Bacteria.p__Bacteroidetes.c__Cytophagia.o__Cytophagales	Fasted.skin.D0	4.48941828124	1.11608841276e-08
k__Bacteria.p__Bacteroidetes.c__Cytophagia.o__Cytophagales.f__Cytophagaceae	Fasted.skin.D0	4.48636968743	1.08301380785e-08
k__Bacteria.p__Proteobacteria.c__Alphaproteobacteria.o__Sphingomonadales	Fasted.skin.D0	4.31070381017	2.22312136818e-08
k__Bacteria.p__Bacteroidetes.c__Flavobacteriia.o__Flavobacteriales.f__Cryomorphaceae	Fasted.skin.D0	4.29107506422	5.78136347352e-10
k__Bacteria.p__Bacteroidetes.c__Cytophagia.o__Cytophagales.f__Cytophagaceae.g__Leadbetterella	Fasted.skin.D0	4.26994029171	3.53817288425e-08
k__Bacteria.p__Bacteroidetes.c__Flavobacteriia.o__Flavobacteriales.f__Flavobacteriaceae.g__Polaribacter	Fasted.skin.D0	4.25863949757	1.16583133986e-09
k__Bacteria.p__Bacteroidetes.c__Flavobacteriia.o__Flavobacteriales.f__Flavobacteriaceae.g__Polaribacter.s__dokdonensis	Fasted.skin.D0	4.25863943547	1.16583133986e-09
k__Bacteria.p__Proteobacteria.c__Alphaproteobacteria.o__Rhodobacterales.f__Rhodobacteraceae.g__Rhodobacter.s__sp44958	Fasted.skin.D0	4.24709070451	1.761290994e-09
k__Bacteria.p__Bacteroidetes.c__Cytophagia.o__Cytophagales.f__Cytophagaceae.g__Leadbetterella.s__sp15250	Fasted.skin.D0	4.20008909955	2.38638100066e-08
k__Bacteria.p__Bacteroidetes.c__Flavobacteriia.o__Flavobacteriales.f__Cryomorphaceae.g__Fluviicola	Fasted.skin.D0	4.11069287041	5.78136347352e-10
k__Bacteria.p__Bacteroidetes.c__Flavobacteriia.o__Flavobacteriales.f__Flavobacteriaceae.g__Flavobacterium	Fasted.skin.D0	4.0617099111	1.5075177082e-07
k__Bacteria.p__Proteobacteria.c__Gammaproteobacteria.o__NA.f__NA	Fasted.skin.D0	3.99460688096	5.47868413675e-05
k__Bacteria.p__Proteobacteria.c__Gammaproteobacteria.o__NA	Fasted.skin.D0	3.99460667869	5.47868413675e-05
k__Bacteria.p__Actinobacteria.c__Actinobacteria.o__Micrococcales.f__Microbacteriaceae	Fasted.skin.D0	3.97810060137	2.51414694368e-08
k__Bacteria.p__Proteobacteria.c__Gammaproteobacteria.o__NA.f__NA.g__Thiohalorhabdus	Fasted.skin.D0	3.95722258081	4.76036726129e-05
k__Bacteria.p__Proteobacteria.c__Gammaproteobacteria.o__NA.f__NA.g__Thiohalorhabdus.s__sp60170	Fasted.skin.D0	3.95722251385	4.76036726129e-05
k__Bacteria.p__Bacteroidetes.c__Flavobacteriia.o__Flavobacteriales.f__Cryomorphaceae.g__Fluviicola.s__sp16209	Fasted.skin.D0	3.92710012083	1.5199170191e-08
k__Bacteria.p__Actinobacteria.c__Actinobacteria.o__Micrococcales.f__Microbacteriaceae.g__Leifsonia	Fasted.skin.D0	3.8771919166	9.3011208451e-09
k__Bacteria.p__Actinobacteria.c__Actinobacteria.o__Micrococcales.f__Microbacteriaceae.g__Leifsonia.s__kafniensis	Fasted.skin.D0	3.87719184128	9.3011208451e-09
k__Bacteria.p__Proteobacteria.c__Alphaproteobacteria.o__Sphingomonadales.f__Sphingomonadaceae	Fasted.skin.D0	3.84882770289	1.08618332857e-08
k__Bacteria.p__Proteobacteria.c__Alphaproteobacteria.o__Caulobacterales	Fasted.skin.D0	3.84418510955	4.16296983418e-09
k__Bacteria.p__Proteobacteria.c__Alphaproteobacteria.o__Rhodobacterales.f__Rhodobacteraceae.g__Lentibacter	Fasted.skin.D0	3.80621486597	7.95763151015e-09
k__Bacteria.p__Proteobacteria.c__Alphaproteobacteria.o__Rhodobacterales.f__Rhodobacteraceae.g__Lentibacter.s__sp44767	Fasted.skin.D0	3.80621470747	7.95763151015e-09
k__Bacteria.p__Bacteroidetes.c__Flavobacteriia.o__Flavobacteriales.f__Cryomorphaceae.g__Salinirepens	Fasted.skin.D0	3.79418194149	4.75256182339e-09
k__Bacteria.p__Proteobacteria.c__Gammaproteobacteria.o__Alteromonadales.f__Shewanellaceae	Fasted.skin.D0	3.75829890713	4.42787628425e-07
k__Bacteria.p__Proteobacteria.c__Gammaproteobacteria.o__Alteromonadales.f__Shewanellaceae.g__Shewanella	Fasted.skin.D0	3.75829879093	4.42787628425e-07
k__Bacteria.p__Proteobacteria.c__Alphaproteobacteria.o__Caulobacterales.f__Caulobacteraceae	Fasted.skin.D0	3.69818432858	8.62292986313e-10
k__Bacteria.p__Proteobacteria.c__Alphaproteobacteria.o__Caulobacterales.f__Caulobacteraceae.g__Brevundimonas	Fasted.skin.D0	3.69124340003	6.70222088607e-10
k__Bacteria.p__Proteobacteria.c__Alphaproteobacteria.o__Caulobacterales.f__Caulobacteraceae.g__Brevundimonas.s__alba	Fasted.skin.D0	3.68986308144	6.70222088607e-10
k__Bacteria.p__Proteobacteria.c__Alphaproteobacteria.o__Rhodobacterales.f__Rhodobacteraceae.g__NA	Fasted.skin.D0	3.63631833985	2.16514464957e-06
k__Bacteria.p__Proteobacteria.c__Alphaproteobacteria.o__Rhodobacterales.f__Rhodobacteraceae.g__NA.s__sp45365	Fasted.skin.D0	3.6363079787	1.51373250175e-07
k__Bacteria.p__Proteobacteria.c__Alphaproteobacteria.o__Sphingomonadales.f__Sphingomonadaceae.g__Sphingomonas	Fasted.skin.D0	3.6095698573	3.1048008827e-09
k__Bacteria.p__Proteobacteria.c__Gammaproteobacteria.o__Alteromonadales.f__Shewanellaceae.g__Shewanella.s__baltica	Fasted.skin.D0	3.59741608414	7.4330438586e-08
k__Bacteria.p__Bacteroidetes.c__Flavobacteriia.o__Flavobacteriales.f__Cryomorphaceae.g__Salinirepens.s__amamiensis_sp16341	Fasted.skin.D0	3.54601107103	2.76112303272e-08
k__Bacteria.p__Proteobacteria.c__Alphaproteobacteria.o__Sphingomonadales.f__Sphingomonadaceae.g__Sphingomonas.s__sp47825	Fasted.skin.D0	3.54428834116	1.32673144942e-09
k__Bacteria.p__Bacteroidetes.c__Flavobacteriia.o__Flavobacteriales.f__Flavobacteriaceae.g__Flavobacterium.s__ahnfeltiae_kamogawaensis	Fasted.skin.D0	3.51678276064	1.23534214401e-07
k__Bacteria.p__Proteobacteria.c__Alphaproteobacteria.o__Rhodobacterales.f__Rhodobacteraceae.g__Lentibacter_Litoreibacter.s__NA	Fasted.skin.D0	3.51449276785	7.27662996023e-08
k__Bacteria.p__Proteobacteria.c__Alphaproteobacteria.o__Rhodobacterales.f__Rhodobacteraceae.g__Lentibacter_Litoreibacter	Fasted.skin.D0	3.51449264598	7.27662996023e-08
k__Bacteria.p__Bacteroidetes.c__Flavobacteriia.o__Flavobacteriales.f__Flavobacteriaceae.g__Gaetbulibacter_Meridianimaribacter.s__aestuarii_flavus	Fasted.skin.D0	3.50542230533	9.37042841713e-07
k__Bacteria.p__Bacteroidetes.c__Flavobacteriia.o__Flavobacteriales.f__Flavobacteriaceae.g__Gaetbulibacter_Meridianimaribacter	Fasted.skin.D0	3.50542220824	9.37042841713e-07
k__Bacteria.p__Bacteroidetes.c__Flavobacteriia.o__Flavobacteriales.f__Cryomorphaceae.g__Fluviicola.s__sp16214_sp16352	Fasted.skin.D0	3.48601961935	6.52262085096e-10
k__Bacteria.p__Bacteroidetes.c__Cytophagia.o__Cytophagales.f__Cytophagaceae.g__Leadbetterella.s__sp15249	Fasted.skin.D0	3.44177261008	1.2910053062e-05
k__Bacteria.p__Bacteroidetes.c__Flavobacteriia.o__Flavobacteriales.f__Cryomorphaceae.g__Salinirepens.s__sp16337	Fasted.skin.D0	3.43108567908	2.04092239761e-08
k__Bacteria.p__Proteobacteria.c__Alphaproteobacteria.o__Rhodobacterales.f__Rhodobacteraceae.g__Pseudorhodobacter	Fasted.skin.D0	3.42182763687	4.17072267608e-08
k__Bacteria.p__Proteobacteria.c__Alphaproteobacteria.o__Rhodobacterales.f__Rhodobacteraceae.g__Pseudorhodobacter.s__ferrugineus	Fasted.skin.D0	3.42075218714	3.2536494646e-08
k__Bacteria.p__Bacteroidetes.c__Flavobacteriia.o__Flavobacteriales.f__Flavobacteriaceae.g__Flavobacterium.s__degerlachei	Fasted.skin.D0	3.41481670789	6.79681203278e-09
k__Bacteria.p__Bacteroidetes.c__Flavobacteriia.o__Flavobacteriales.f__Flavobacteriaceae.g__Flavobacterium.s__gelidilacus	Fasted.skin.D0	3.38238161454	2.43114055027e-06
k__Bacteria.p__Verrucomicrobia.c__Verrucomicrobiae.o__Verrucomicrobiales.f__Verrucomicrobiaceae.g__Luteolibacter.s__algae	Fasted.skin.D0	3.35610099667	2.51151076669e-08
k__Bacteria.p__Proteobacteria.c__Gammaproteobacteria.o__Oceanospirillales	Fasted.skin.D0	3.28807889495	1.76944761519e-06
k__Bacteria.p__Bacteroidetes.c__Sphingobacteriia.o__Sphingobacteriales.f__Sphingobacteriaceae	Fasted.skin.D0	3.22462775298	1.95669197326e-07
k__Bacteria.p__Bacteroidetes.c__Sphingobacteriia.o__Sphingobacteriales.f__Sphingobacteriaceae.g__Pedobacter	Fasted.skin.D0	3.22462721784	1.95669197326e-07
k__Bacteria.p__Proteobacteria.c__Alphaproteobacteria.o__Rhodobacterales.f__Rhodobacteraceae.g__Paracoccus	Fasted.skin.D0	3.19062974212	9.56088070406e-06
k__Bacteria.p__Proteobacteria.c__Alphaproteobacteria.o__Rhodobacterales.f__Rhodobacteraceae.g__Paracoccus.s__NA	Fasted.skin.D0	3.16864779589	1.45008147313e-05
k__Bacteria.p__Bacteroidetes.c__Flavobacteriia.o__Flavobacteriales.f__Flavobacteriaceae.g__Yeosuana.s__aromativorans	Fasted.skin.D0	3.10543811562	2.15830952205e-06
k__Bacteria.p__Bacteroidetes.c__Flavobacteriia.o__Flavobacteriales.f__Flavobacteriaceae.g__Yeosuana	Fasted.skin.D0	3.10543752643	2.15830952205e-06
k__Bacteria.p__Proteobacteria.c__Alphaproteobacteria.o__Rhodobacterales.f__Rhodobacteraceae.g__Gemmobacter.s__sp44724	Fasted.skin.D0	3.09211623566	1.23767014085e-07
k__Bacteria.p__Proteobacteria.c__Alphaproteobacteria.o__Sphingomonadales.f__Sphingomonadaceae.g__Novosphingobium	Fasted.skin.D0	3.0673056293	1.18611976855e-06
k__Bacteria.p__Proteobacteria.c__Alphaproteobacteria.o__Sphingomonadales.f__Sphingomonadaceae.g__Novosphingobium.s__sp47632	Fasted.skin.D0	3.056044887	1.58024664509e-06
k__Bacteria.p__Proteobacteria.c__Gammaproteobacteria.o__Cellvibrionales.f__Cellvibrionaceae	Fasted.skin.D0	3.04846593978	2.3789065192e-07
k__Bacteria.p__Bacteroidetes.c__Sphingobacteriia.o__Sphingobacteriales.f__Sphingobacteriaceae.g__Pedobacter.s__sp19226	Fasted.skin.D0	3.03434766069	1.94350898199e-06
k__Bacteria.p__Proteobacteria.c__Gammaproteobacteria.o__Alteromonadales.f__Shewanellaceae.g__Shewanella.s__arctica_frigidimarina	Fasted.skin.D0	2.99623550053	7.86763971657e-06
k__Bacteria.p__Proteobacteria.c__Gammaproteobacteria.o__Cellvibrionales.f__Cellvibrionaceae.g__Cellvibrio.s__ostraviensis	Fasted.skin.D0	2.99125372512	5.60968842972e-07
k__Bacteria.p__Proteobacteria.c__Gammaproteobacteria.o__Cellvibrionales.f__Cellvibrionaceae.g__Cellvibrio	Fasted.skin.D0	2.99125259672	5.60968842972e-07
k__Bacteria.p__Proteobacteria.c__Gammaproteobacteria.o__Legionellales.f__Legionellaceae.g__NA	Fasted.skin.D0	2.99067540435	6.47003310442e-05
k__Bacteria.p__Proteobacteria.c__Gammaproteobacteria.o__Oceanospirillales.f__Oceanospirillaceae	Fasted.skin.D0	2.98248859826	1.46435121229e-05
k__Bacteria.p__Proteobacteria.c__Gammaproteobacteria.o__Oceanospirillales.f__Oleiphilaceae.g__Oleiphilus.s__sp61783	Fasted.skin.D0	2.96871840744	1.44035044786e-06
k__Bacteria.p__Proteobacteria.c__Gammaproteobacteria.o__Oceanospirillales.f__Oleiphilaceae	Fasted.skin.D0	2.96871827432	1.44035044786e-06
k__Bacteria.p__Proteobacteria.c__Gammaproteobacteria.o__Oceanospirillales.f__Oleiphilaceae.g__Oleiphilus	Fasted.skin.D0	2.96871785665	1.44035044786e-06
k__Bacteria.p__Proteobacteria.c__Gammaproteobacteria.o__Legionellales.f__Legionellaceae.g__NA.s__sp60772	Fasted.skin.D0	2.95983492463	7.45423351033e-08
k__Bacteria.p__Proteobacteria.c__Betaproteobacteria.o__Burkholderiales.f__Comamonadaceae.g__Hydrogenophaga	Fasted.skin.D0	2.88728504468	4.60060796761e-08
k__Bacteria.p__Proteobacteria.c__Gammaproteobacteria.o__NA.f__NA.g__Marinicella	Fasted.skin.D0	2.87885915675	0.0008277736964
k__Bacteria.p__Bacteroidetes.c__Flavobacteriia.o__Flavobacteriales.f__Cryomorphaceae.g__Fluviicola.s__sp16221	Fasted.skin.D0	2.87520759758	1.51244249022e-07
k__Bacteria.p__Proteobacteria.c__Gammaproteobacteria.o__NA.f__NA.g__Marinicella.s__sp61977	Fasted.skin.D0	2.85909151496	1.41462390456e-05
k__Bacteria.p__Bacteroidetes.c__Cytophagia.o__Cytophagales.f__Cytophagaceae.g__Cytophaga	Fasted.skin.D0	2.85520195819	1.09433821144e-05
k__Bacteria.p__Bacteroidetes.c__Sphingobacteriia.o__Sphingobacteriales.f__Saprospiraceae.g__Aureispira.s__sp18739	Fasted.skin.D0	2.83888278142	5.16896641431e-07
k__Bacteria.p__Bacteroidetes.c__Sphingobacteriia.o__Sphingobacteriales.f__Saprospiraceae.g__Aureispira	Fasted.skin.D0	2.83572383082	1.11582554969e-06
k__Bacteria.p__Bacteroidetes.c__Cytophagia.o__Cytophagales.f__Cytophagaceae.g__Cytophaga.s__sp15115	Fasted.skin.D0	2.83488497705	9.36231434225e-06
k__Bacteria.p__Firmicutes.c__Erysipelotrichia.o__Erysipelotrichales.f__Erysipelotrichaceae.g__NA	Fasted.skin.D0	2.8215016596	0.023472619339
k__Bacteria.p__Proteobacteria.c__Betaproteobacteria.o__Burkholderiales.f__Comamonadaceae.g__Hydrogenophaga.s__caeni_sp49308	Fasted.skin.D0	2.8166383437	3.24694128297e-07
k__Bacteria.p__Proteobacteria.c__Gammaproteobacteria.o__Alteromonadales.f__Shewanellaceae.g__Shewanella.s__livingstonensis_vesiculosa	Fasted.skin.D0	2.80587170448	0.00044052747248
k__Bacteria.p__Proteobacteria.c__Gammaproteobacteria.o__Alteromonadales.f__Colwelliaceae.g__Thalassotalea	Fasted.skin.D0	2.78666168468	9.53326572609e-05
k__Bacteria.p__Proteobacteria.c__Gammaproteobacteria.o__Xanthomonadales.f__Xanthomonadaceae.g__NA.s__sp65524	Fasted.skin.D0	2.77030429701	0.000326113059446
k__Bacteria.p__Proteobacteria.c__Gammaproteobacteria.o__Oceanospirillales.f__Oceanospirillaceae.g__Pseudospirillum	Fasted.skin.D0	2.76380999372	7.05593970458e-05
k__Bacteria.p__Proteobacteria.c__Gammaproteobacteria.o__Oceanospirillales.f__Oceanospirillaceae.g__Pseudospirillum.s__sp61690	Fasted.skin.D0	2.75642112464	7.46000719123e-05
k__Bacteria.p__Proteobacteria.c__Gammaproteobacteria.o__Alteromonadales.f__Colwelliaceae.g__Thalassotalea.s__sp56555	Fasted.skin.D0	2.73139574518	5.94978084501e-06
k__Bacteria.p__Proteobacteria.c__Alphaproteobacteria.o__Sphingomonadales.f__Sphingomonadaceae.g__Sphingopyxis.s__italica_macrogoltabida	Fasted.skin.D0	2.70918844759	9.02962635053e-05
k__Bacteria.p__Proteobacteria.c__Alphaproteobacteria.o__Rhodobacterales.f__Rhodobacteraceae.g__Rhodobacter.s__sp44974	Fasted.skin.D0	2.69773898978	0.000255216914785
k__Bacteria.p__Bacteroidetes.c__Flavobacteriia.o__Flavobacteriales.f__Flavobacteriaceae.g__Flavobacterium.s__sp16976	Fasted.skin.D0	2.68591885957	0.000727012933244
k__Bacteria.p__Bacteroidetes.c__Sphingobacteriia.o__Sphingobacteriales.f__Saprospiraceae.g__Lewinella	Fasted.skin.D0	2.64658660553	0.000285353892355
k__Bacteria.p__Bacteroidetes.c__Sphingobacteriia.o__Sphingobacteriales.f__Saprospiraceae.g__Lewinella.s__cohaerens	Fasted.skin.D0	2.64005969354	0.000243459263261
k__Bacteria.p__Proteobacteria.c__Gammaproteobacteria.o__Pseudomonadales.f__Moraxellaceae.g__Alkanindiges.s__sp62595	Fasted.skin.D0	2.63531496196	0.0484701980773
k__Bacteria.p__Proteobacteria.c__Gammaproteobacteria.o__Pseudomonadales.f__Moraxellaceae.g__Alkanindiges	Fasted.skin.D0	2.61867723644	0.0484701980773
k__Bacteria.p__Proteobacteria.c__Gammaproteobacteria.o__Oceanospirillales.f__Oceanospirillaceae.g__Oceaniserpentilla	Fasted.skin.D0	2.57528960627	0.000153034354866
k__Bacteria.p__Proteobacteria.c__Gammaproteobacteria.o__Oceanospirillales.f__Oceanospirillaceae.g__Oceaniserpentilla.s__haliotis	Fasted.skin.D0	2.57517515411	0.000153034354866
k__Bacteria.p__Proteobacteria.c__Gammaproteobacteria.o__Pseudomonadales.f__Pseudomonadaceae.g__Pseudomonas.s__anguilliseptica_guineae	Fasted.skin.D0	2.5544563654	0.00673663783279
k__Bacteria.p__Proteobacteria.c__Betaproteobacteria.o__Burkholderiales.f__Comamonadaceae.g__Chlorochromatium.s__sp48875	Fasted.skin.D0	2.55000594906	3.69487210102e-06
k__Bacteria.p__Proteobacteria.c__Betaproteobacteria.o__Burkholderiales.f__Comamonadaceae.g__Chlorochromatium	Fasted.skin.D0	2.55000362711	3.69487210102e-06
k__Bacteria.p__Bacteroidetes.c__Flavobacteriia.o__Flavobacteriales.f__Flavobacteriaceae.g__Flavobacterium.s__sp17015	Fasted.skin.D0	2.47478610048	0.00378793056469
k__Bacteria.p__Proteobacteria.c__Betaproteobacteria.o__Burkholderiales.f__Comamonadaceae.g__Variovorax.s__ginsengisoli	Fasted.skin.D0	2.39250648417	0.0338466565145
k__Bacteria.p__Bacteroidetes.c__Cytophagia.o__Cytophagales.f__Flammeovirgaceae	Fasted.skin.D0	2.33739920339	0.00788090956119
k__Bacteria.p__Actinobacteria.c__Actinobacteria.o__Propionibacteriales.f__Propionibacteriaceae	Fasted.skin.D0	2.33046904845	0.00170611985426
k__Bacteria.p__Actinobacteria.c__Actinobacteria.o__Propionibacteriales.f__Propionibacteriaceae.g__Propionibacterium	Fasted.skin.D0	2.32831192776	0.00197629516553
k__Bacteria.p__Actinobacteria.c__Actinobacteria.o__Propionibacteriales.f__Propionibacteriaceae.g__Propionibacterium.s__acnes	Fasted.skin.D0	2.32766587386	0.00197629516553
k__Bacteria.p__Verrucomicrobia.c__Verrucomicrobiae.o__Verrucomicrobiales.f__Rubritaleaceae.g__Rubritalea.s__sp69321	Fasted.skin.D0	2.27485254212	0.00367931863012
k__Bacteria.p__Bacteroidetes.c__Cytophagia.o__Cytophagales.f__Flammeovirgaceae.g__Reichenbachiella	Fasted.skin.D0	2.25733535769	0.00928192152687
k__Bacteria.p__Cyanobacteria.c__Chloroplast.o__Musa_textilis	Fasted.skin.D0	2.25284353229	0.00463844314517
k__Bacteria.p__Cyanobacteria.c__Chloroplast.o__Musa_textilis.f__Musa_textilis.g__Musa	Fasted.skin.D0	2.24945712897	0.00463844314517
k__Bacteria.p__Cyanobacteria.c__Chloroplast.o__Musa_textilis.f__Musa_textilis	Fasted.skin.D0	2.24197950618	0.00463844314517
k__Bacteria.p__Proteobacteria.c__Deltaproteobacteria.o__Myxococcales.f__Haliangiaceae.g__Haliangium.s__sp53717	Fasted.skin.D0	2.23789072847	0.000965803942953
k__Bacteria.p__Cyanobacteria.c__Chloroplast.o__Musa_textilis.f__Musa_textilis.g__Musa.s__textilis	Fasted.skin.D0	2.22928023769	0.00463844314517
k__Bacteria.p__Planctomycetes.c__NA.o__NA.f__NA.g__NA.s__sp40413	Fasted.skin.D0	2.19699625197	0.000431637787251
k__Bacteria.p__Bacteroidetes.c__Sphingobacteriia.o__Sphingobacteriales.f__Chitinophagaceae.g__NA.s__sp18420	Fasted.skin.D0	2.18160940602	0.0020658734258
k__Bacteria.p__Verrucomicrobia.c__Opitutae.o__Opitutales.f__Opitutaceae.g__Opitutus.s__sp68891	Fasted.skin.D0	2.17117565824	0.00150704912471
k__Bacteria.p__Bacteroidetes.c__Flavobacteriia.o__Flavobacteriales.f__Flavobacteriaceae.g__Tenacibaculum	Fasted.skin.D0	2.15099253017	0.00728911121498
k__Bacteria.p__Bacteroidetes.c__Flavobacteriia.o__Flavobacteriales.f__Flavobacteriaceae.g__Tenacibaculum.s__sp17639	Fasted.skin.D0	2.14877443072	0.00728911121498
k__Bacteria.p__Proteobacteria.c__Alphaproteobacteria.o__Rhodobacterales.f__Rhodobacteraceae.g__Falsirhodobacter.s__sp44713	Fasted.skin.D0	2.11638696712	0.0285203441097
k__Bacteria.p__Proteobacteria.c__Alphaproteobacteria.o__Rhodobacterales.f__Rhodobacteraceae.g__Falsirhodobacter	Fasted.skin.D0	2.11597902785	0.0285203441097
k__Bacteria.p__Bacteroidetes.c__Sphingobacteriia.o__Sphingobacteriales.f__Chitinophagaceae.g__Filimonas.s__sp18169	Fasted.skin.D0	2.104826364	0.016571786495
k__Bacteria.p__Gemmatimonadetes.c__Gemmatimonadetes.o__Gemmatimonadales.f__Gemmatimonadaceae.g__NA.s__sp37988	Fasted.skin.D0	2.08895549633	0.0245056685654
k__Bacteria.p__Bacteroidetes.c__Flavobacteriia.o__Flavobacteriales.f__Flavobacteriaceae.g__Aequorivita	Fasted.skin.D0	2.04423090435	0.0429790997345
k__Bacteria.p__Bacteroidetes.c__Flavobacteriia.o__Flavobacteriales.f__Flavobacteriaceae.g__Aequorivita.s__sp16370	Fasted.skin.D0	2.04405709064	0.0429790997345
k__Bacteria.p__Bacteroidetes	Fasted.skin.D12	5.3910090975	9.74258966684e-09
k__Bacteria.p__Bacteroidetes.c__Flavobacteriia.o__Flavobacteriales	Fasted.skin.D12	5.36045723745	5.2398429613e-10
k__Bacteria.p__Bacteroidetes.c__Flavobacteriia	Fasted.skin.D12	5.36042645148	5.2398429613e-10
k__Bacteria.p__Bacteroidetes.c__Flavobacteriia.o__Flavobacteriales.f__Flavobacteriaceae	Fasted.skin.D12	5.35901763771	5.97836536699e-10
k__Bacteria.p__Bacteroidetes.c__Flavobacteriia.o__Flavobacteriales.f__Flavobacteriaceae.g__NA	Fasted.skin.D12	5.33516338863	3.03450381225e-09
k__Bacteria.p__Bacteroidetes.c__Flavobacteriia.o__Flavobacteriales.f__Flavobacteriaceae.g__NA.s__sp17350_sp17353_sp17354	Fasted.skin.D12	5.33515495505	2.42831530662e-09
k__Bacteria.p__Proteobacteria.c__Alphaproteobacteria.o__Rhodobacterales.f__Rhodobacteraceae.g__Rhodobacter	Fasted.skin.D12	4.97211951225	5.21314466031e-09
k__Bacteria.p__Proteobacteria.c__Alphaproteobacteria.o__Rhodobacterales.f__Rhodobacteraceae.g__Rhodobacter.s__sp44973	Fasted.skin.D12	4.96442641984	2.03652551677e-08
k__Bacteria.p__Proteobacteria.c__Gammaproteobacteria	Fasted.skin.D12	4.94596975479	4.2901356051e-07
k__Bacteria.p__Proteobacteria.c__Gammaproteobacteria.o__Alteromonadales	Fasted.skin.D12	4.86113699924	9.30306598276e-09
k__Bacteria.p__Proteobacteria.c__Gammaproteobacteria.o__Alteromonadales.f__Alteromonadaceae	Fasted.skin.D12	4.81353906855	9.35118259354e-08
k__Bacteria.p__Proteobacteria.c__Gammaproteobacteria.o__Alteromonadales.f__Alteromonadaceae.g__Glaciecola	Fasted.skin.D12	4.81244826427	2.03236253604e-08
k__Bacteria.p__Proteobacteria.c__Gammaproteobacteria.o__Alteromonadales.f__Alteromonadaceae.g__Glaciecola.s__sp56349	Fasted.skin.D12	4.8124332514	2.03236253604e-08
k__Bacteria.p__Proteobacteria.c__Gammaproteobacteria.o__Pseudomonadales	Fasted.skin.D12	3.88891988277	7.28658068611e-05
k__Bacteria.p__Proteobacteria.c__Gammaproteobacteria.o__Pseudomonadales.f__Moraxellaceae	Fasted.skin.D12	3.85200535701	0.000108485482787
k__Bacteria.p__Proteobacteria.c__Gammaproteobacteria.o__Pseudomonadales.f__Moraxellaceae.g__Psychrobacter	Fasted.skin.D12	3.84859758374	2.42995978741e-05
k__Bacteria.p__Proteobacteria.c__Gammaproteobacteria.o__Alteromonadales.f__Colwelliaceae	Fasted.skin.D12	3.58923973737	0.00116787687312
k__Bacteria.p__Proteobacteria.c__Alphaproteobacteria.o__Rhizobiales.f__Phyllobacteriaceae.g__Aminobacter	Fasted.skin.D12	3.57771550162	2.35425518631e-08
k__Bacteria.p__Proteobacteria.c__Alphaproteobacteria.o__Rhizobiales.f__Phyllobacteriaceae.g__Aminobacter.s__NA	Fasted.skin.D12	3.5760494379	1.47778755566e-08
k__Bacteria.p__Proteobacteria.c__Gammaproteobacteria.o__Alteromonadales.f__Colwelliaceae.g__Colwellia	Fasted.skin.D12	3.54290447978	0.000167930405964
k__Bacteria.p__Bacteroidetes.c__Flavobacteriia.o__Flavobacteriales.f__Flavobacteriaceae.g__Flavobacterium.s__jumunjinense	Fasted.skin.D12	3.35712993919	9.56259258206e-05
k__Bacteria.p__Proteobacteria.c__Gammaproteobacteria.o__Alteromonadales.f__Colwelliaceae.g__Colwellia.s__psychrerythraea	Fasted.skin.D12	3.30058850351	5.36124507985e-06
k__Bacteria.p__Bacteroidetes.c__Sphingobacteriia.o__Sphingobacteriales.f__Saprospiraceae.g__NA.s__sp19036	Fasted.skin.D12	3.24307497353	4.21365907998e-07
k__Bacteria.p__Proteobacteria.c__Gammaproteobacteria.o__Pseudomonadales.f__Moraxellaceae.g__Psychrobacter.s__nivimaris_piscatorii	Fasted.skin.D12	3.17861727655	0.000273619135772
k__Bacteria.p__Proteobacteria.c__Alphaproteobacteria.o__Rhodobacterales.f__Rhodobacteraceae.g__Pseudorhodobacter_Rhodobacter	Fasted.skin.D12	3.15438841123	2.08196126224e-10
k__Bacteria.p__Proteobacteria.c__Alphaproteobacteria.o__Rhodobacterales.f__Rhodobacteraceae.g__Pseudorhodobacter_Rhodobacter.s__ferrugineus_sp44958	Fasted.skin.D12	3.15438837365	2.08196126224e-10
k__Bacteria.p__Bacteroidetes.c__Sphingobacteriia.o__Sphingobacteriales.f__Chitinophagaceae.g__NA.s__sp18412	Fasted.skin.D12	3.12542200724	2.18267577849e-07
k__Bacteria.p__Proteobacteria.c__Gammaproteobacteria.o__Alteromonadales.f__Pseudoalteromonadaceae	Fasted.skin.D12	3.10965182047	0.000624056144355
k__Bacteria.p__Proteobacteria.c__Gammaproteobacteria.o__Alteromonadales.f__Pseudoalteromonadaceae.g__Pseudoalteromonas	Fasted.skin.D12	3.1096517147	0.000624056144355
k__Bacteria.p__Proteobacteria.c__Deltaproteobacteria.o__Myxococcales.f__Nannocystaceae.g__Nannocystis.s__sp53801	Fasted.skin.D12	3.09188405237	0.00813623917172
k__Bacteria.p__Proteobacteria.c__Alphaproteobacteria.o__Rhodobacterales.f__Rhodobacteraceae.g__Seohaeicola	Fasted.skin.D12	3.07282249046	1.13286850604e-09
k__Bacteria.p__Proteobacteria.c__Alphaproteobacteria.o__Rhodobacterales.f__Rhodobacteraceae.g__Seohaeicola.s__saemankumensis	Fasted.skin.D12	3.07262042301	1.13286850604e-09
k__Bacteria.p__Proteobacteria.c__Alphaproteobacteria.o__Rhodobacterales.f__Rhodobacteraceae.g__NA.s__sp45269	Fasted.skin.D12	2.97770566933	3.02555597212e-09
k__Bacteria.p__Proteobacteria.c__Gammaproteobacteria.o__Alteromonadales.f__Pseudoalteromonadaceae.g__Pseudoalteromonas.s__NA	Fasted.skin.D12	2.97273110038	0.000708232541859
k__Bacteria.p__Proteobacteria.c__Gammaproteobacteria.o__Alteromonadales.f__Psychromonadaceae	Fasted.skin.D12	2.94328151411	0.00221845497836
k__Bacteria.p__Proteobacteria.c__Gammaproteobacteria.o__Alteromonadales.f__Psychromonadaceae.g__Psychromonas	Fasted.skin.D12	2.94328098494	0.00221845497836
k__Bacteria.p__Bacteroidetes.c__Flavobacteriia.o__Flavobacteriales.f__Flavobacteriaceae.g__Flavobacterium.s__oryzae	Fasted.skin.D12	2.9230143529	0.00463844314517
k__Bacteria.p__Parcubacteria.c__NA.o__NA.f__NA.g__NA.s__sp40272	Fasted.skin.D12	2.81258742949	0.000279219114095
k__Bacteria.p__Proteobacteria.c__Gammaproteobacteria.o__Alteromonadales.f__Colwelliaceae.g__Colwellia.s__sp56516	Fasted.skin.D12	2.80430805199	0.00967927091009
k__Bacteria.p__Proteobacteria.c__Gammaproteobacteria.o__Alteromonadales.f__Psychromonadaceae.g__Psychromonas.s__japonica	Fasted.skin.D12	2.79049875541	0.0043604513947
k__Bacteria.p__Proteobacteria.c__Alphaproteobacteria.o__Rhodobacterales.f__Rhodobacteraceae.g__Rhodobacter.s__sp44958_sp44973	Fasted.skin.D12	2.77327324807	4.38300551204e-07
k__Bacteria.p__Proteobacteria.c__Gammaproteobacteria.o__Legionellales.f__Legionellaceae.g__NA.s__sp60775	Fasted.skin.D12	2.72357099271	1.58992383402e-09
k__Bacteria.p__Proteobacteria.c__Alphaproteobacteria.o__Rhodobacterales.f__Rhodobacteraceae.g__Celeribacter	Fasted.skin.D12	2.66330782105	1.04049387858e-06
k__Bacteria.p__Proteobacteria.c__Alphaproteobacteria.o__Rhodobacterales.f__Rhodobacteraceae.g__Celeribacter.s__baekdonensis_sp44675	Fasted.skin.D12	2.66328411591	1.04049387858e-06
k__Bacteria.p__Proteobacteria.c__Gammaproteobacteria.o__Chromatiales.f__Chromatiaceae.g__Rheinheimera	Fasted.skin.D12	2.65612067087	0.00806606111475
k__Bacteria.p__Proteobacteria.c__Gammaproteobacteria.o__Chromatiales.f__Chromatiaceae	Fasted.skin.D12	2.65612028959	0.00806606111475
k__Bacteria.p__Proteobacteria.c__Gammaproteobacteria.o__Chromatiales	Fasted.skin.D12	2.65610253636	0.00806606111475
k__Bacteria.p__Proteobacteria.c__Gammaproteobacteria.o__Chromatiales.f__Chromatiaceae.g__Rheinheimera.s__baltica	Fasted.skin.D12	2.62393115262	0.00173140387064
k__Bacteria.p__Bacteroidetes.c__Flavobacteriia.o__Flavobacteriales.f__Flavobacteriaceae.g__Mariniflexile	Fasted.skin.D12	2.59528759133	0.00823899915542
k__Bacteria.p__Bacteroidetes.c__Flavobacteriia.o__Flavobacteriales.f__Flavobacteriaceae.g__Mariniflexile.s__soesokkakense	Fasted.skin.D12	2.59528596973	0.00823899915542
k__Bacteria.p__Bacteroidetes.c__Flavobacteriia.o__Flavobacteriales.f__Flavobacteriaceae.g__Flavobacterium.s__sp16945	Fasted.skin.D12	2.50584815478	8.38567820196e-07
k__Bacteria.p__Bacteroidetes.c__Flavobacteriia.o__Flavobacteriales.f__Flavobacteriaceae.g__Gaetbulibacter	Fasted.skin.D12	2.50029441164	0.00463844314517
k__Bacteria.p__Proteobacteria.c__Alphaproteobacteria.o__Rickettsiales.f__Rickettsiaceae.g__NA.s__sp47035	Fasted.skin.D12	2.49279008053	4.80745866249e-06
k__Bacteria.p__Bacteroidetes.c__Flavobacteriia.o__Flavobacteriales.f__Flavobacteriaceae.g__Gaetbulibacter.s__lutimaris	Fasted.skin.D12	2.46772003455	0.00463844314517
k__Bacteria.p__Proteobacteria.c__Gammaproteobacteria.o__Pseudomonadales.f__Pseudomonadaceae.g__Pseudomonas.s__sabulinigri	Fasted.skin.D12	2.4180563107	1.11896744859e-08
k__Bacteria.p__Proteobacteria.c__Gammaproteobacteria.o__NA.f__NA.g__Marinicella.s__litoralis	Fasted.skin.D12	2.41318298088	0.00117813710466
k__Bacteria.p__Bacteroidetes.c__Flavobacteriia.o__Flavobacteriales.f__Flavobacteriaceae.g__Chryseobacterium	Fasted.skin.D12	2.41024312939	0.00044015852571
k__Bacteria.p__Bacteroidetes.c__Flavobacteriia.o__Flavobacteriales.f__Flavobacteriaceae.g__Chryseobacterium.s__humi	Fasted.skin.D12	2.36649400773	0.000197814016886
k__Bacteria.p__Proteobacteria.c__Gammaproteobacteria.o__Alteromonadales.f__Shewanellaceae.g__Shewanella.s__denitrificans	Fasted.skin.D12	2.3577670009	0.0497874864954
k__Bacteria.p__Proteobacteria.c__Gammaproteobacteria.o__Cellvibrionales.f__Porticoccaceae	Fasted.skin.D12	2.29977875965	0.0019946227256
k__Bacteria.p__Proteobacteria.c__Gammaproteobacteria.o__Cellvibrionales.f__Porticoccaceae.g__NA	Fasted.skin.D12	2.29964459785	0.0019946227256
k__Bacteria.p__Proteobacteria.c__Gammaproteobacteria.o__Pseudomonadales.f__Moraxellaceae.g__Perlucidibaca	Fasted.skin.D12	2.29882581175	1.44710007488e-05
k__Bacteria.p__Proteobacteria.c__Gammaproteobacteria.o__Cellvibrionales.f__Porticoccaceae.g__NA.s__sp57429	Fasted.skin.D12	2.28797606992	0.000643167788666
k__Bacteria.p__Proteobacteria.c__Gammaproteobacteria.o__Pseudomonadales.f__Moraxellaceae.g__Perlucidibaca.s__sp62644	Fasted.skin.D12	2.28133154032	1.44710007488e-05
k__Bacteria.p__Bacteroidetes.c__Sphingobacteriia.o__Sphingobacteriales.f__NA.g__NA.s__sp18657	Fasted.skin.D12	2.28024111282	0.000101094879845
k__Bacteria.p__Proteobacteria.c__Gammaproteobacteria.o__Thiotrichales.f__Thiotrichaceae.g__Leucothrix	Fasted.skin.D12	2.2692082184	0.00117813710466
k__Bacteria.p__Proteobacteria.c__Gammaproteobacteria.o__Thiotrichales.f__Thiotrichaceae.g__Leucothrix.s__mucor	Fasted.skin.D12	2.26110698632	0.00117813710466
k__Bacteria.p__Proteobacteria.c__Gammaproteobacteria.o__Alteromonadales.f__Alteromonadaceae.g__Aestuariibacter_Paraglaciecola.s__sp56249_sp56449	Fasted.skin.D12	2.19515601862	0.00554287024316
k__Bacteria.p__Proteobacteria.c__Gammaproteobacteria.o__Alteromonadales.f__Alteromonadaceae.g__Aestuariibacter_Paraglaciecola	Fasted.skin.D12	2.19247000667	0.00554287024316
k__Bacteria.p__Proteobacteria.c__Gammaproteobacteria.o__Thiotrichales.f__Thiotrichaceae	Fasted.skin.D12	2.18507909766	0.00829172800997
k__Bacteria.p__Proteobacteria.c__Gammaproteobacteria.o__Alteromonadales.f__Colwelliaceae.g__Colwellia.s__sp56494	Fasted.skin.D12	2.00880256517	0.0170064729052
k__Bacteria.p__Actinobacteria	Fasted.skin.D5	4.93582007893	7.88381694507e-10
k__Bacteria.p__Actinobacteria.c__Actinobacteria	Fasted.skin.D5	4.82099790557	5.34811909502e-10
k__Bacteria.p__Bacteroidetes.c__Sphingobacteriia.o__Sphingobacteriales	Fasted.skin.D5	4.77349793023	9.28456345701e-10
k__Bacteria.p__Bacteroidetes.c__Sphingobacteriia	Fasted.skin.D5	4.77349790832	9.28456345701e-10
k__Bacteria.p__Actinobacteria.c__Actinobacteria.o__Corynebacteriales	Fasted.skin.D5	4.73766747342	3.77088726129e-09
k__Bacteria.p__Actinobacteria.c__Actinobacteria.o__Corynebacteriales.f__Mycobacteriaceae	Fasted.skin.D5	4.731769444	4.50614847776e-09
k__Bacteria.p__Actinobacteria.c__Actinobacteria.o__Corynebacteriales.f__Mycobacteriaceae.g__Mycobacterium	Fasted.skin.D5	4.73176029594	4.50614847776e-09
k__Bacteria.p__Actinobacteria.c__Actinobacteria.o__Corynebacteriales.f__Mycobacteriaceae.g__Mycobacterium.s__moriokaense	Fasted.skin.D5	4.72866722449	4.70438994198e-09
k__Bacteria.p__Bacteroidetes.c__Sphingobacteriia.o__Sphingobacteriales.f__Saprospiraceae	Fasted.skin.D5	4.72255906969	9.92915671006e-10
k__Bacteria.p__Bacteroidetes.c__Sphingobacteriia.o__Sphingobacteriales.f__Saprospiraceae.g__NA	Fasted.skin.D5	4.71900463901	9.92915671006e-10
k__Bacteria.p__Bacteroidetes.c__Sphingobacteriia.o__Sphingobacteriales.f__Saprospiraceae.g__NA.s__sp19043	Fasted.skin.D5	4.48361928481	1.42263887674e-08
k__Bacteria.p__Saccharibacteria.c__NA	Fasted.skin.D5	4.48227296905	5.77097487806e-09
k__Bacteria.p__Saccharibacteria	Fasted.skin.D5	4.48225423811	5.77097487806e-09
k__Bacteria.p__Saccharibacteria.c__NA.o__NA	Fasted.skin.D5	4.48223343151	5.77097487806e-09
k__Bacteria.p__Saccharibacteria.c__NA.o__NA.f__NA	Fasted.skin.D5	4.48222871375	5.77097487806e-09
k__Bacteria.p__Saccharibacteria.c__NA.o__NA.f__NA.g__NA	Fasted.skin.D5	4.4822245514	5.77097487806e-09
k__Bacteria.p__Saccharibacteria.c__NA.o__NA.f__NA.g__NA.s__sp66107	Fasted.skin.D5	4.40467670037	9.86104681333e-09
k__Bacteria.p__Proteobacteria.c__Betaproteobacteria	Fasted.skin.D5	4.36595138724	1.57448732559e-08
k__Bacteria.p__Verrucomicrobia	Fasted.skin.D5	4.34533405274	3.87588833381e-09
k__Bacteria.p__Verrucomicrobia.c__Verrucomicrobiae	Fasted.skin.D5	4.30659345215	4.08263192978e-09
k__Bacteria.p__Verrucomicrobia.c__Verrucomicrobiae.o__Verrucomicrobiales	Fasted.skin.D5	4.30659344006	4.08263192978e-09
k__Bacteria.p__Actinobacteria.c__Acidimicrobiia	Fasted.skin.D5	4.29169348311	2.33741478781e-07
k__Bacteria.p__Actinobacteria.c__Acidimicrobiia.o__Acidimicrobiales	Fasted.skin.D5	4.29169347297	2.33741478781e-07
k__Bacteria.p__Bacteroidetes.c__Sphingobacteriia.o__Sphingobacteriales.f__Saprospiraceae.g__NA.s__sp18855	Fasted.skin.D5	4.26897337253	2.81659250784e-09
k__Bacteria.p__Actinobacteria.c__Acidimicrobiia.o__Acidimicrobiales.f__NA	Fasted.skin.D5	4.26388629446	1.77140683792e-07
k__Bacteria.p__Actinobacteria.c__Acidimicrobiia.o__Acidimicrobiales.f__NA.g__Microthrix	Fasted.skin.D5	4.25883128577	2.38806107447e-07
k__Bacteria.p__Proteobacteria.c__Betaproteobacteria.o__Burkholderiales	Fasted.skin.D5	4.24243072086	3.07989079982e-08
k__Bacteria.p__Proteobacteria.c__Betaproteobacteria.o__Burkholderiales.f__Comamonadaceae	Fasted.skin.D5	4.2355222589	2.95024969148e-08
k__Bacteria.p__Actinobacteria.c__Acidimicrobiia.o__Acidimicrobiales.f__NA.g__Microthrix.s__Microthrix	Fasted.skin.D5	4.21919030119	4.95020651687e-07
k__Bacteria.p__Proteobacteria.c__Deltaproteobacteria	Fasted.skin.D5	4.21193566981	8.99353605948e-09
k__Bacteria.p__Proteobacteria.c__Alphaproteobacteria.o__Rhizobiales	Fasted.skin.D5	4.20868985108	1.26056994507e-07
k__Bacteria.p__Proteobacteria.c__Alphaproteobacteria.o__Sphingomonadales.f__Erythrobacteraceae	Fasted.skin.D5	4.18978565899	2.3990708207e-08
k__Bacteria.p__Proteobacteria.c__Alphaproteobacteria.o__Sphingomonadales.f__Erythrobacteraceae.g__Altererythrobacter	Fasted.skin.D5	4.18978561732	2.35425518631e-08
k__Bacteria.p__Proteobacteria.c__Alphaproteobacteria.o__Sphingomonadales.f__Erythrobacteraceae.g__Altererythrobacter.s__luteolus	Fasted.skin.D5	4.165685699	2.48687416225e-08
k__Bacteria.p__Proteobacteria.c__Gammaproteobacteria.o__Legionellales	Fasted.skin.D5	4.15976117854	1.69193145459e-09
k__Bacteria.p__Proteobacteria.c__Gammaproteobacteria.o__Legionellales.f__Legionellaceae	Fasted.skin.D5	4.15919486434	1.69193145459e-09
k__Bacteria.p__Proteobacteria.c__Gammaproteobacteria.o__Legionellales.f__Legionellaceae.g__Legionella	Fasted.skin.D5	4.14896495774	1.86414005326e-09
k__Bacteria.p__Planctomycetes	Fasted.skin.D5	4.07470991265	5.72109314759e-09
k__Bacteria.p__Parcubacteria	Fasted.skin.D5	4.04105222806	8.26829467111e-09
k__Bacteria.p__Parcubacteria.c__NA	Fasted.skin.D5	4.04105222608	8.26829467111e-09
k__Bacteria.p__Parcubacteria.c__NA.o__NA.f__NA.g__NA	Fasted.skin.D5	4.0410522009	8.26829467111e-09
k__Bacteria.p__Parcubacteria.c__NA.o__NA	Fasted.skin.D5	4.04105217623	8.26829467111e-09
k__Bacteria.p__Parcubacteria.c__NA.o__NA.f__NA	Fasted.skin.D5	4.04105216497	8.26829467111e-09
k__Bacteria.p__Proteobacteria.c__Gammaproteobacteria.o__Xanthomonadales	Fasted.skin.D5	4.02434737568	1.82899056808e-08
k__Bacteria.p__Proteobacteria.c__Gammaproteobacteria.o__Xanthomonadales.f__Xanthomonadaceae	Fasted.skin.D5	4.01894537357	1.82899056808e-08
k__Bacteria.p__Actinobacteria.c__Actinobacteria.o__Micrococcales	Fasted.skin.D5	4.01034943792	2.66977171798e-08
k__Bacteria.p__Proteobacteria.c__Gammaproteobacteria.o__Legionellales.f__Legionellaceae.g__Legionella.s__sp60706	Fasted.skin.D5	3.99616600582	2.4355971911e-09
k__Bacteria.p__Verrucomicrobia.c__Verrucomicrobiae.o__Verrucomicrobiales.f__Rubritaleaceae	Fasted.skin.D5	3.98627609497	1.41313601683e-07
k__Bacteria.p__Verrucomicrobia.c__Verrucomicrobiae.o__Verrucomicrobiales.f__Rubritaleaceae.g__Rubritalea	Fasted.skin.D5	3.98627604778	1.41313601683e-07
k__Bacteria.p__Verrucomicrobia.c__Verrucomicrobiae.o__Verrucomicrobiales.f__Rubritaleaceae.g__Rubritalea.s__sp69326	Fasted.skin.D5	3.98514300417	1.31457012276e-07
k__Bacteria.p__Proteobacteria.c__Alphaproteobacteria.o__Rhizobiales.f__Hyphomicrobiaceae	Fasted.skin.D5	3.90903341282	2.56620809986e-08
k__Bacteria.p__Proteobacteria.c__Gammaproteobacteria.o__Xanthomonadales.f__Xanthomonadaceae.g__Arenimonas	Fasted.skin.D5	3.86402282337	2.23820887179e-08
k__Bacteria.p__Planctomycetes.c__Planctomycetacia	Fasted.skin.D5	3.86210901732	6.5278752287e-09
k__Bacteria.p__Planctomycetes.c__Planctomycetacia.o__Planctomycetales.f__Planctomycetaceae	Fasted.skin.D5	3.86210891071	6.5278752287e-09
k__Bacteria.p__Planctomycetes.c__Planctomycetacia.o__Planctomycetales	Fasted.skin.D5	3.86210887709	6.5278752287e-09
k__Bacteria.p__Proteobacteria.c__Gammaproteobacteria.o__Xanthomonadales.f__Xanthomonadaceae.g__Arenimonas.s__sp64994	Fasted.skin.D5	3.85748728156	2.33284243864e-08
k__Bacteria.p__Bacteroidetes.c__Cytophagia.o__Cytophagales.f__Cytophagaceae.g__NA	Fasted.skin.D5	3.85313344775	3.6044273463e-08
k__Bacteria.p__Proteobacteria.c__Deltaproteobacteria.o__Bdellovibrionales	Fasted.skin.D5	3.84059314439	3.53788945908e-09
k__Bacteria.p__Bacteroidetes.c__Cytophagia.o__Cytophagales.f__Cytophagaceae.g__NA.s__sp15402	Fasted.skin.D5	3.8325107801	4.02879684639e-08
k__Bacteria.p__Bacteroidetes.c__Cytophagia.o__Cytophagales.f__Cytophagaceae.g__Runella	Fasted.skin.D5	3.82669783305	4.85072476178e-08
k__Bacteria.p__Bacteroidetes.c__Cytophagia.o__Cytophagales.f__Cytophagaceae.g__Runella.s__sp15355	Fasted.skin.D5	3.82669781824	4.85072476178e-08
k__Bacteria.p__Proteobacteria.c__Deltaproteobacteria.o__Myxococcales	Fasted.skin.D5	3.82518471177	8.89634325276e-07
None.Other.Other.Other.Other.Other.Other	Fasted.skin.D5	3.82334964562	2.61326128646e-09
None.Other.Other.Other.Other	Fasted.skin.D5	3.82334964562	2.61326128646e-09
None.Other	Fasted.skin.D5	3.82334964562	2.61326128646e-09
None	Fasted.skin.D5	3.82334964562	2.61326128646e-09
None.Other.Other	Fasted.skin.D5	3.82334964562	2.61326128646e-09
None.Other.Other.Other.Other.Other	Fasted.skin.D5	3.82334964562	2.61326128646e-09
None.Other.Other.Other	Fasted.skin.D5	3.82334964562	2.61326128646e-09
k__Bacteria.p__Proteobacteria.c__Deltaproteobacteria.o__Bdellovibrionales.f__Bdellovibrionaceae	Fasted.skin.D5	3.78598341871	4.01449663173e-09
k__Bacteria.p__Parcubacteria.c__NA.o__NA.f__NA.g__NA.s__sp40206	Fasted.skin.D5	3.7836975372	3.59369652091e-09
k__Bacteria.p__Proteobacteria.c__Deltaproteobacteria.o__Bdellovibrionales.f__Bdellovibrionaceae.g__Bdellovibrio	Fasted.skin.D5	3.78240354696	3.77647222244e-09
k__Bacteria.p__Proteobacteria.c__Alphaproteobacteria.o__Rhizobiales.f__Phyllobacteriaceae	Fasted.skin.D5	3.77107375616	9.60329163635e-08
k__Bacteria.p__Proteobacteria.c__Alphaproteobacteria.o__Rhizobiales.f__Hyphomicrobiaceae.g__Devosia	Fasted.skin.D5	3.76782993145	3.76035924835e-08
k__Bacteria.p__Verrucomicrobia.c__Verrucomicrobiae.o__Verrucomicrobiales.f__Verrucomicrobiaceae	Fasted.skin.D5	3.76671775097	1.24261811148e-08
k__Bacteria.p__Proteobacteria.c__Betaproteobacteria.o__Burkholderiales.f__Comamonadaceae.g__NA	Fasted.skin.D5	3.75603761589	1.04216649985e-07
k__Bacteria.p__Proteobacteria.c__Alphaproteobacteria.o__Rhizobiales.f__Hyphomicrobiaceae.g__Devosia.s__ginsengisoli_insulae	Fasted.skin.D5	3.74535384576	3.23167623382e-08
k__Bacteria.p__Proteobacteria.c__Betaproteobacteria.o__Burkholderiales.f__Comamonadaceae.g__Leptothrix	Fasted.skin.D5	3.73803349398	5.8022542826e-08
k__Bacteria.p__Parcubacteria.c__NA.o__NA.f__NA.g__NA.s__sp40133	Fasted.skin.D5	3.67946369981	3.77497876936e-08
k__Bacteria.p__Proteobacteria.c__Betaproteobacteria.o__Burkholderiales.f__Comamonadaceae.g__Leptothrix.s__cholodnii	Fasted.skin.D5	3.67826890386	6.76655851982e-08
k__Bacteria.p__Verrucomicrobia.c__Verrucomicrobiae.o__Verrucomicrobiales.f__NA	Fasted.skin.D5	3.6746938894	5.31847926496e-09
k__Bacteria.p__Verrucomicrobia.c__Verrucomicrobiae.o__Verrucomicrobiales.f__NA.g__NA	Fasted.skin.D5	3.67469385208	5.31847926496e-09
k__Bacteria.p__Verrucomicrobia.c__Verrucomicrobiae.o__Verrucomicrobiales.f__NA.g__NA.s__sp69291	Fasted.skin.D5	3.67469378359	5.31847926496e-09
k__Bacteria.p__Nitrospirae	Fasted.skin.D5	3.6735865972	2.15810411083e-07
k__Bacteria.p__Nitrospirae.c__Nitrospira.o__Nitrospirales.f__Nitrospiraceae	Fasted.skin.D5	3.67358658615	2.15810411083e-07
k__Bacteria.p__Nitrospirae.c__Nitrospira.o__Nitrospirales	Fasted.skin.D5	3.67358653941	2.15810411083e-07
k__Bacteria.p__Nitrospirae.c__Nitrospira	Fasted.skin.D5	3.67358645717	2.15810411083e-07
k__Bacteria.p__Nitrospirae.c__Nitrospira.o__Nitrospirales.f__Nitrospiraceae.g__Nitrospira	Fasted.skin.D5	3.67358634595	2.15810411083e-07
k__Bacteria.p__Saccharibacteria.c__NA.o__NA.f__NA.g__NA.s__sp66021	Fasted.skin.D5	3.67232263226	1.0215789806e-08
k__Bacteria.p__Proteobacteria.c__Betaproteobacteria.o__Burkholderiales.f__Comamonadaceae.g__NA.s__sp49235	Fasted.skin.D5	3.66988177006	1.9518368668e-07
k__Bacteria.p__Bacteroidetes.c__Flavobacteriia.o__Flavobacteriales.f__Flavobacteriaceae.g__Cellulophaga	Fasted.skin.D5	3.65867084885	9.33597142883e-08
k__Bacteria.p__Bacteroidetes.c__Flavobacteriia.o__Flavobacteriales.f__Flavobacteriaceae.g__Cellulophaga.s__tyrosinoxydans	Fasted.skin.D5	3.65797299891	9.33597142883e-08
k__Bacteria.p__Nitrospirae.c__Nitrospira.o__Nitrospirales.f__Nitrospiraceae.g__Nitrospira.s__sp39699	Fasted.skin.D5	3.65491103061	3.10890977848e-07
k__Bacteria.p__Acidobacteria	Fasted.skin.D5	3.65237839804	7.40461714245e-08
k__Bacteria.p__Planctomycetes.c__NA.o__NA	Fasted.skin.D5	3.65047788436	5.53663818153e-08
k__Bacteria.p__Planctomycetes.c__NA.o__NA.f__NA.g__NA	Fasted.skin.D5	3.65047775424	5.53663818153e-08
k__Bacteria.p__Planctomycetes.c__NA.o__NA.f__NA	Fasted.skin.D5	3.65047774853	5.53663818153e-08
k__Bacteria.p__Planctomycetes.c__NA	Fasted.skin.D5	3.65047771914	5.53663818153e-08
k__Bacteria.p__Bacteroidetes.c__Sphingobacteriia.o__Sphingobacteriales.f__Chitinophagaceae	Fasted.skin.D5	3.64177979678	7.11417965396e-08
k__Bacteria.p__Planctomycetes.c__Planctomycetacia.o__Planctomycetales.f__Planctomycetaceae.g__NA	Fasted.skin.D5	3.62786082753	2.24451694539e-08
k__Bacteria.p__Acidobacteria.c__Acidobacteria.o__NA.f__NA	Fasted.skin.D5	3.61583489974	6.09660294368e-08
k__Bacteria.p__Acidobacteria.c__Acidobacteria	Fasted.skin.D5	3.61583475489	6.09660294368e-08
k__Bacteria.p__Acidobacteria.c__Acidobacteria.o__NA	Fasted.skin.D5	3.61583457156	6.09660294368e-08
k__Bacteria.p__Acidobacteria.c__Acidobacteria.o__NA.f__NA.g__NA	Fasted.skin.D5	3.61263262892	6.09660294368e-08
k__Bacteria.p__Planctomycetes.c__NA.o__NA.f__NA.g__NA.s__sp40401	Fasted.skin.D5	3.61216705532	6.81506509808e-08
k__Bacteria.p__Bacteroidetes.c__Flavobacteriia.o__Flavobacteriales.f__Flavobacteriaceae.g__Arenibacter	Fasted.skin.D5	3.60679936016	5.49491053313e-07
k__Bacteria.p__Acidobacteria.c__Acidobacteria.o__NA.f__NA.g__NA.s__sp3506	Fasted.skin.D5	3.59947525354	6.81054119159e-08
k__Bacteria.p__Bacteroidetes.c__Flavobacteriia.o__Flavobacteriales.f__Flavobacteriaceae.g__Arenibacter.s__hampyeongensis	Fasted.skin.D5	3.58339930326	4.3841831754e-07
k__Bacteria.p__Proteobacteria.c__Alphaproteobacteria.o__Rhodobacterales.f__Rhodobacteraceae.g__Rhodobacter.s__sp44970	Fasted.skin.D5	3.57059426586	7.2194559028e-08
k__Bacteria.p__Proteobacteria.c__Betaproteobacteria.o__Nitrosomonadales	Fasted.skin.D5	3.56911765981	2.15269934816e-07
k__Bacteria.p__NA.c__NA.o__NA.f__NA.g__NA	Fasted.skin.D5	3.54970383912	9.59478798776e-09
k__Bacteria.p__NA.c__NA.o__NA.f__NA	Fasted.skin.D5	3.54970378612	9.59478798776e-09
k__Bacteria.p__NA	Fasted.skin.D5	3.54970377057	9.59478798776e-09
k__Bacteria.p__NA.c__NA.o__NA	Fasted.skin.D5	3.54970365825	9.59478798776e-09
k__Bacteria.p__NA.c__NA	Fasted.skin.D5	3.54970364893	9.59478798776e-09
k__Bacteria.p__Verrucomicrobia.c__Verrucomicrobiae.o__Verrucomicrobiales.f__Verrucomicrobiaceae.g__Luteolibacter	Fasted.skin.D5	3.54189733483	1.89708939395e-08
k__Bacteria.p__Gemmatimonadetes.c__Gemmatimonadetes.o__Gemmatimonadales.f__Gemmatimonadaceae	Fasted.skin.D5	3.53484168681	1.28962077746e-07
k__Bacteria.p__Gemmatimonadetes.c__Gemmatimonadetes	Fasted.skin.D5	3.53484165146	1.28962077746e-07
k__Bacteria.p__Gemmatimonadetes	Fasted.skin.D5	3.53484158383	1.28962077746e-07
k__Bacteria.p__Gemmatimonadetes.c__Gemmatimonadetes.o__Gemmatimonadales	Fasted.skin.D5	3.53484144041	1.28962077746e-07
k__Bacteria.p__Proteobacteria.c__Betaproteobacteria.o__Nitrosomonadales.f__Nitrosomonadaceae	Fasted.skin.D5	3.45788453797	1.66381830739e-07
k__Bacteria.p__Proteobacteria.c__Alphaproteobacteria.o__Caulobacterales.f__Hyphomonadaceae	Fasted.skin.D5	3.45335847518	1.12451137995e-07
k__Bacteria.p__Planctomycetes.c__Planctomycetacia.o__Planctomycetales.f__Planctomycetaceae.g__NA.s__sp41643	Fasted.skin.D5	3.44798156057	1.09909159775e-07
k__Bacteria.p__Proteobacteria.c__Betaproteobacteria.o__Nitrosomonadales.f__Nitrosomonadaceae.g__Nitrosomonas	Fasted.skin.D5	3.44771091551	3.55714623456e-07
k__Bacteria.p__Proteobacteria.c__Gammaproteobacteria.o__Legionellales.f__Legionellaceae.g__Legionella.s__sp60696	Fasted.skin.D5	3.44544914142	3.79319449769e-08
k__Bacteria.p__Proteobacteria.c__Betaproteobacteria.o__Burkholderiales.f__Comamonadaceae.g__Rhizobacter	Fasted.skin.D5	3.43973706182	3.70515699865e-06
k__Bacteria.p__Chloroflexi	Fasted.skin.D5	3.43803113587	9.68451753847e-08
k__Bacteria.p__Proteobacteria.c__Gammaproteobacteria.o__Xanthomonadales.f__Xanthomonadaceae.g__NA	Fasted.skin.D5	3.41425262754	2.03457222658e-06
k__Bacteria.p__Proteobacteria.c__Deltaproteobacteria.o__Bdellovibrionales.f__Bdellovibrionaceae.g__Bdellovibrio.s__sp51047	Fasted.skin.D5	3.38513711829	5.1405999634e-08
k__Bacteria.p__Bacteroidetes.c__Sphingobacteriia.o__Sphingobacteriales.f__Chitinophagaceae.g__NA	Fasted.skin.D5	3.37546941978	7.47741529469e-06
k__Bacteria.p__Proteobacteria.c__Deltaproteobacteria.o__Oligoflexales	Fasted.skin.D5	3.34900844305	1.07349140457e-08
k__Bacteria.p__Proteobacteria.c__Alphaproteobacteria.o__Rickettsiales.f__NA	Fasted.skin.D5	3.34801485365	1.92333238452e-07
k__Bacteria.p__Proteobacteria.c__Alphaproteobacteria.o__Caulobacterales.f__Hyphomonadaceae.g__Woodsholea	Fasted.skin.D5	3.34449184662	1.51865149852e-07
k__Bacteria.p__Proteobacteria.c__Betaproteobacteria.o__Burkholderiales.f__Comamonadaceae.g__Rhodoferax	Fasted.skin.D5	3.32747834154	1.63856791446e-06
k__Bacteria.p__Proteobacteria.c__Gammaproteobacteria.o__Pseudomonadales.f__Pseudomonadaceae.g__Pseudomonas	Fasted.skin.D5	3.31666070788	0.000786350769692
k__Bacteria.p__Proteobacteria.c__Gammaproteobacteria.o__Pseudomonadales.f__Pseudomonadaceae	Fasted.skin.D5	3.31666070788	0.000786350769692
k__Bacteria.p__Proteobacteria.c__Gammaproteobacteria.o__Xanthomonadales.f__Xanthomonadaceae.g__NA.s__sp65509	Fasted.skin.D5	3.30447593674	2.25601433208e-06
k__Bacteria.p__Gemmatimonadetes.c__Gemmatimonadetes.o__Gemmatimonadales.f__Gemmatimonadaceae.g__Gemmatimonas	Fasted.skin.D5	3.29923353035	6.90103154083e-07
k__Bacteria.p__Chlorobi.c__Chlorobia.o__Chlorobiales	Fasted.skin.D5	3.28946472068	7.40461714245e-08
k__Bacteria.p__Chlorobi	Fasted.skin.D5	3.28946451636	7.40461714245e-08
k__Bacteria.p__Chlorobi.c__Chlorobia.o__Chlorobiales.f__NA	Fasted.skin.D5	3.28946440944	7.40461714245e-08
k__Bacteria.p__Chlorobi.c__Chlorobia	Fasted.skin.D5	3.28946440693	7.40461714245e-08
k__Bacteria.p__Chlorobi.c__Chlorobia.o__Chlorobiales.f__NA.g__NA	Fasted.skin.D5	3.28946421746	7.40461714245e-08
k__Bacteria.p__Bacteroidetes.c__Flavobacteriia.o__Flavobacteriales.f__Flavobacteriaceae.g__Flavobacterium.s__glaciei	Fasted.skin.D5	3.28065945658	2.8902744935e-06
k__Bacteria.p__Chlorobi.c__Chlorobia.o__Chlorobiales.f__NA.g__NA.s__sp20029	Fasted.skin.D5	3.27853199141	7.85839477819e-08
k__Bacteria.p__Proteobacteria.c__Betaproteobacteria.o__Burkholderiales.f__Comamonadaceae.g__Rhizobacter.s__dauci_fulvus	Fasted.skin.D5	3.27352804443	1.67095843755e-05
k__Bacteria.p__Proteobacteria.c__Alphaproteobacteria.o__Rhizobiales.f__Phyllobacteriaceae.g__Mesorhizobium	Fasted.skin.D5	3.26481635694	1.74441387153e-06
k__Bacteria.p__Proteobacteria.c__Deltaproteobacteria.o__Oligoflexales.f__NA.g__NA	Fasted.skin.D5	3.26404842981	1.58332297255e-08
k__Bacteria.p__Proteobacteria.c__Deltaproteobacteria.o__Oligoflexales.f__NA	Fasted.skin.D5	3.26404841595	1.58332297255e-08
k__Bacteria.p__Proteobacteria.c__Betaproteobacteria.o__Burkholderiales.f__Comamonadaceae.g__Rhodoferax.s__saidenbachensis	Fasted.skin.D5	3.25310554652	1.52442423814e-06
k__Bacteria.p__Actinobacteria.c__Actinobacteria.o__Micrococcales.f__Microbacteriaceae.g__Agreia_Salinibacterium	Fasted.skin.D5	3.25192102831	1.42672688073e-07
k__Bacteria.p__Actinobacteria.c__Actinobacteria.o__Micrococcales.f__Microbacteriaceae.g__Agreia_Salinibacterium.s__pratensis_xinjiangense	Fasted.skin.D5	3.25192034329	1.42672688073e-07
k__Bacteria.p__Planctomycetes.c__Planctomycetacia.o__Planctomycetales.f__Planctomycetaceae.g__Planctomyces	Fasted.skin.D5	3.25173378334	2.68837604747e-08
k__Bacteria.p__Proteobacteria.c__Gammaproteobacteria.o__Cellvibrionales	Fasted.skin.D5	3.24718790348	3.49252514448e-07
k__Bacteria.p__Proteobacteria.c__Alphaproteobacteria.o__Rhodospirillales	Fasted.skin.D5	3.24263881367	2.13216765961e-08
k__Bacteria.p__Proteobacteria.c__Deltaproteobacteria.o__Myxococcales.f__Nannocystaceae	Fasted.skin.D5	3.2273551815	0.00164030171315
k__Bacteria.p__Proteobacteria.c__Deltaproteobacteria.o__Myxococcales.f__Nannocystaceae.g__Nannocystis	Fasted.skin.D5	3.21127558741	0.00190818233864
k__Bacteria.p__Bacteroidetes.c__Sphingobacteriia.o__Sphingobacteriales.f__Chitinophagaceae.g__Ferruginibacter	Fasted.skin.D5	3.20549670348	3.51437395365e-07
k__Bacteria.p__Firmicutes.c__Bacilli.o__Bacillales	Fasted.skin.D5	3.19549883028	0.0156013633443
k__Bacteria.p__Proteobacteria.c__Alphaproteobacteria.o__Rickettsiales.f__NA.g__NA	Fasted.skin.D5	3.19067087321	2.8079598961e-07
k__Bacteria.p__Firmicutes.c__Bacilli.o__Bacillales.f__Planococcaceae	Fasted.skin.D5	3.1878517404	0.00275314021736
k__Bacteria.p__Bacteroidetes.c__Flavobacteriia.o__Flavobacteriales.f__Cryomorphaceae.g__Owenweeksia	Fasted.skin.D5	3.18523031993	6.22929020757e-09
k__Bacteria.p__Proteobacteria.c__Alphaproteobacteria.o__Rhizobiales.f__Phyllobacteriaceae.g__Mesorhizobium.s__sp44059	Fasted.skin.D5	3.18396075738	1.76459944001e-06
k__Bacteria.p__Proteobacteria.c__Betaproteobacteria.o__Nitrosomonadales.f__Nitrosomonadaceae.g__Nitrosomonas.s__sp50144	Fasted.skin.D5	3.18318291739	1.19400295448e-05
k__Bacteria.p__Firmicutes.c__Bacilli.o__Bacillales.f__Planococcaceae.g__Planococcus	Fasted.skin.D5	3.1780472724	0.00275314021736
k__Bacteria.p__Proteobacteria.c__Betaproteobacteria.o__Rhodocyclales.f__Rhodocyclaceae	Fasted.skin.D5	3.17351756465	0.00010755971486
k__Bacteria.p__Proteobacteria.c__Betaproteobacteria.o__Rhodocyclales	Fasted.skin.D5	3.1735170915	0.00010755971486
k__Bacteria.p__Proteobacteria.c__Deltaproteobacteria.o__Bdellovibrionales.f__Bdellovibrionaceae.g__Bdellovibrio.s__sp51021	Fasted.skin.D5	3.17161301514	6.90103154083e-07
k__Bacteria.p__Proteobacteria.c__Deltaproteobacteria.o__Myxococcales.f__Polyangiaceae	Fasted.skin.D5	3.1673644663	3.17570871549e-05
k__Bacteria.p__Verrucomicrobia.c__Verrucomicrobiae.o__Verrucomicrobiales.f__Verrucomicrobiaceae.g__Haloferula	Fasted.skin.D5	3.166538113	4.75152731096e-06
k__Bacteria.p__Chloroflexi.c__Thermomicrobia.o__NA.f__NA	Fasted.skin.D5	3.16008145721	2.07941976721e-06
k__Bacteria.p__Chloroflexi.c__Thermomicrobia.o__NA.f__NA.g__NA	Fasted.skin.D5	3.16008103114	2.07941976721e-06
k__Bacteria.p__Chloroflexi.c__Thermomicrobia	Fasted.skin.D5	3.16008101442	2.07941976721e-06
k__Bacteria.p__Chloroflexi.c__Thermomicrobia.o__NA	Fasted.skin.D5	3.16008101218	2.07941976721e-06
k__Bacteria.p__Gemmatimonadetes.c__Gemmatimonadetes.o__Gemmatimonadales.f__Gemmatimonadaceae.g__NA	Fasted.skin.D5	3.15722092854	4.18545448086e-06
k__Bacteria.p__Firmicutes.c__Bacilli.o__Bacillales.f__Planococcaceae.g__Planococcus.s__maitriensis_maritimus	Fasted.skin.D5	3.14756533028	0.00753480898835
k__Bacteria.p__Verrucomicrobia.c__Verrucomicrobiae.o__Verrucomicrobiales.f__Verrucomicrobiaceae.g__Haloferula.s__helveola	Fasted.skin.D5	3.13791351777	5.71549936346e-06
k__Bacteria.p__Proteobacteria.c__Alphaproteobacteria.o__Rhodobacterales.f__Rhodobacteraceae.g__Gemmobacter	Fasted.skin.D5	3.11196118702	1.67409034949e-07
k__Bacteria.p__Proteobacteria.c__Deltaproteobacteria.o__Oligoflexales.f__NA.g__NA.s__sp54461	Fasted.skin.D5	3.10743248373	1.75078986877e-08
k__Bacteria.p__Proteobacteria.c__Betaproteobacteria.o__Rhodocyclales.f__Rhodocyclaceae.g__Propionivibrio	Fasted.skin.D5	3.10686817172	0.000971922991779
k__Bacteria.p__Bacteroidetes.c__Flavobacteriia.o__Flavobacteriales.f__Cryomorphaceae.g__Owenweeksia.s__sp16332	Fasted.skin.D5	3.10093997758	7.49028083555e-09
k__Bacteria.p__Proteobacteria.c__Deltaproteobacteria.o__Myxococcales.f__NA.g__NA	Fasted.skin.D5	3.10043940154	2.35389152354e-07
k__Bacteria.p__Proteobacteria.c__Deltaproteobacteria.o__Myxococcales.f__NA	Fasted.skin.D5	3.10043833938	2.35389152354e-07
k__Bacteria.p__Proteobacteria.c__Alphaproteobacteria.o__Caulobacterales.f__Hyphomonadaceae.g__Woodsholea.s__maritima	Fasted.skin.D5	3.09795178435	7.91586394244e-08
k__Bacteria.p__Verrucomicrobia.c__NA.o__NA.f__NA	Fasted.skin.D5	3.08710843468	1.24670348378e-06
k__Bacteria.p__Verrucomicrobia.c__NA	Fasted.skin.D5	3.08710769805	1.24670348378e-06
k__Bacteria.p__Verrucomicrobia.c__NA.o__NA	Fasted.skin.D5	3.08710765698	1.24670348378e-06
k__Bacteria.p__Proteobacteria.c__Gammaproteobacteria.o__Pseudomonadales.f__Pseudomonadaceae.g__Pseudomonas.s__NA	Fasted.skin.D5	3.07988993797	0.0024546159364
k__Bacteria.p__Verrucomicrobia.c__NA.o__NA.f__NA.g__NA	Fasted.skin.D5	3.07729701059	6.84983056419e-07
k__Bacteria.p__Proteobacteria.c__Betaproteobacteria.o__Nitrosomonadales.f__Nitrosomonadaceae.g__Nitrosomonas.s__ureae	Fasted.skin.D5	3.06542858555	9.2034477483e-06
k__Bacteria.p__Proteobacteria.c__Deltaproteobacteria.o__Myxococcales.f__Sandaracinaceae	Fasted.skin.D5	3.0508776412	1.01476499079e-06
k__Bacteria.p__Proteobacteria.c__Alphaproteobacteria.o__Sphingomonadales.f__Sphingomonadaceae.g__Sphingopyxis	Fasted.skin.D5	3.04960547013	3.41020943068e-06
k__Bacteria.p__Proteobacteria.c__Alphaproteobacteria.o__Rhizobiales.f__Hyphomicrobiaceae.g__Pedomicrobium	Fasted.skin.D5	3.04492365625	1.0440677698e-06
k__Bacteria.p__Proteobacteria.c__Alphaproteobacteria.o__Rhizobiales.f__Hyphomicrobiaceae.g__Pedomicrobium.s__sp43632	Fasted.skin.D5	3.04492364249	1.0440677698e-06
k__Bacteria.p__Proteobacteria.c__Deltaproteobacteria.o__Myxococcales.f__NA.g__NA.s__sp53484	Fasted.skin.D5	3.02281655949	6.15945870613e-07
k__Bacteria.p__Actinobacteria.c__Actinobacteria.o__Propionibacteriales	Fasted.skin.D5	3.01723511898	2.98978863375e-07
k__Bacteria.p__Chloroflexi.c__Thermomicrobia.o__NA.f__NA.g__NA.s__sp21842	Fasted.skin.D5	3.01356928828	3.22558623339e-05
k__Bacteria.p__Proteobacteria.c__Deltaproteobacteria.o__Bdellovibrionales.f__Bdellovibrionaceae.g__Bdellovibrio.s__sp51035	Fasted.skin.D5	2.9945702379	3.27497029107e-08
k__Bacteria.p__Proteobacteria.c__Betaproteobacteria.o__Rhodocyclales.f__Rhodocyclaceae.g__Propionivibrio.s__sp50402	Fasted.skin.D5	2.99184465148	0.0231739564747
k__Bacteria.p__Verrucomicrobia.c__Verrucomicrobiae.o__Verrucomicrobiales.f__Verrucomicrobiaceae.g__Luteolibacter.s__sp69363	Fasted.skin.D5	2.987531359	1.51450738424e-06
k__Bacteria.p__Actinobacteria.c__Actinobacteria.o__Micrococcales.f__Micrococcaceae	Fasted.skin.D5	2.98265710231	0.000319597411455
k__Bacteria.p__Proteobacteria.c__Gammaproteobacteria.o__Legionellales.f__Legionellaceae.g__Legionella.s__sp60762	Fasted.skin.D5	2.980768996	4.61039756465e-07
k__Bacteria.p__Proteobacteria.c__Alphaproteobacteria.o__Caulobacterales.f__Hyphomonadaceae.g__Woodsholea.s__sp42864	Fasted.skin.D5	2.97652881196	7.40701526777e-07
k__Bacteria.p__Bacteroidetes.c__Sphingobacteriia.o__Sphingobacteriales.f__Chitinophagaceae.g__Ferruginibacter.s__sp18136	Fasted.skin.D5	2.97267114285	2.61351901381e-06
k__Bacteria.p__Proteobacteria.c__Deltaproteobacteria.o__Myxococcales.f__Phaselicystidaceae.g__Phaselicystis	Fasted.skin.D5	2.97107995428	0.000595390675225
k__Bacteria.p__Proteobacteria.c__Deltaproteobacteria.o__Myxococcales.f__Phaselicystidaceae	Fasted.skin.D5	2.97107966639	0.000595390675225
k__Bacteria.p__Proteobacteria.c__Alphaproteobacteria.o__Rhizobiales.f__Hyphomicrobiaceae.g__Hyphomicrobium	Fasted.skin.D5	2.95757928943	5.02070832159e-07
k__Bacteria.p__Bacteroidetes.c__Sphingobacteriia.o__Sphingobacteriales.f__NA.g__NA	Fasted.skin.D5	2.95700004254	6.30684087098e-06
k__Bacteria.p__Bacteroidetes.c__Sphingobacteriia.o__Sphingobacteriales.f__NA	Fasted.skin.D5	2.95699961173	6.30684087098e-06
k__Bacteria.p__Proteobacteria.c__Deltaproteobacteria.o__Myxococcales.f__Polyangiaceae.g__Chondromyces.s__apiculatus_lanuginosus_pediculatus	Fasted.skin.D5	2.94746943568	0.000249193127921
k__Bacteria.p__Proteobacteria.c__Deltaproteobacteria.o__Myxococcales.f__Polyangiaceae.g__Chondromyces	Fasted.skin.D5	2.9474684376	0.000249193127921
k__Bacteria.p__Verrucomicrobia.c__Verrucomicrobiae.o__Verrucomicrobiales.f__Verrucomicrobiaceae.g__NA	Fasted.skin.D5	2.94720665316	1.72352174087e-07
k__Bacteria.p__Actinobacteria.c__Actinobacteria.o__Propionibacteriales.f__Nocardioidaceae	Fasted.skin.D5	2.94606617053	2.22352130595e-05
k__Bacteria.p__Gemmatimonadetes.c__Gemmatimonadetes.o__Gemmatimonadales.f__Gemmatimonadaceae.g__Gemmatimonas.s__sp37864	Fasted.skin.D5	2.94423919153	0.00165590953443
k__Bacteria.p__Proteobacteria.c__Betaproteobacteria.o__Burkholderiales.f__Comamonadaceae.g__Rhizobacter.s__bergeniae	Fasted.skin.D5	2.94337871258	4.57870327334e-05
k__Bacteria.p__Chloroflexi.c__Caldilineae.o__Caldilineales.f__Caldilineaceae.g__NA	Fasted.skin.D5	2.94066387797	2.5309181318e-05
k__Bacteria.p__Chloroflexi.c__Caldilineae.o__Caldilineales.f__Caldilineaceae	Fasted.skin.D5	2.94066297544	2.5309181318e-05
k__Bacteria.p__Chloroflexi.c__Caldilineae.o__Caldilineales	Fasted.skin.D5	2.94066294647	2.5309181318e-05
k__Bacteria.p__Chloroflexi.c__Caldilineae	Fasted.skin.D5	2.94066239534	2.5309181318e-05
k__Bacteria.p__Gemmatimonadetes.c__Gemmatimonadetes.o__Gemmatimonadales.f__Gemmatimonadaceae.g__NA.s__sp37888	Fasted.skin.D5	2.93463159653	1.90796367618e-05
k__Bacteria.p__Proteobacteria.c__Alphaproteobacteria.o__Sphingomonadales.f__Sphingomonadaceae.g__NA	Fasted.skin.D5	2.93212407394	0.000139128947218
k__Bacteria.p__Actinobacteria.c__Actinobacteria.o__Propionibacteriales.f__Nocardioidaceae.g__Nocardioides	Fasted.skin.D5	2.93129809552	2.35315807466e-05
k__Bacteria.p__Proteobacteria.c__Betaproteobacteria.o__Nitrosomonadales.f__Gallionellaceae.g__Nitrotoga	Fasted.skin.D5	2.92429829119	0.000666578034417
k__Bacteria.p__Proteobacteria.c__Betaproteobacteria.o__Nitrosomonadales.f__Gallionellaceae	Fasted.skin.D5	2.92425982157	0.000666578034417
k__Bacteria.p__Proteobacteria.c__Deltaproteobacteria.o__Bdellovibrionales.f__Bacteriovoracaceae	Fasted.skin.D5	2.91442945189	1.39501965714e-06
k__Bacteria.p__Bacteroidetes.c__Flavobacteriia.o__Flavobacteriales.f__Cryomorphaceae.g__Fluviicola.s__hefeinensis_sp16209	Fasted.skin.D5	2.90750241016	1.63107601935e-05
k__Bacteria.p__Proteobacteria.c__Alphaproteobacteria.o__Sphingomonadales.f__Sphingomonadaceae.g__NA.s__sp48019	Fasted.skin.D5	2.90204639034	0.000223168162521
k__Bacteria.p__Proteobacteria.c__Gammaproteobacteria.o__Pseudomonadales.f__Moraxellaceae.g__Psychrobacter.s__okhotskensis	Fasted.skin.D5	2.88421080001	0.00165347105169
k__Bacteria.p__Proteobacteria.c__Alphaproteobacteria.o__Rhizobiales.f__Rhizobiaceae	Fasted.skin.D5	2.87499778641	1.28049737677e-06
k__Bacteria.p__Proteobacteria.c__Betaproteobacteria.o__Burkholderiales.f__Comamonadaceae.g__NA.s__sp49299	Fasted.skin.D5	2.8667371922	1.44757057474e-05
k__Bacteria.p__Bacteroidetes.c__Sphingobacteriia.o__Sphingobacteriales.f__Chitinophagaceae.g__NA.s__sp18407	Fasted.skin.D5	2.86395795737	4.95649625782e-07
k__Bacteria.p__Proteobacteria.c__Betaproteobacteria.o__Nitrosomonadales.f__Gallionellaceae.g__Nitrotoga.s__sp50043	Fasted.skin.D5	2.85950843639	0.000649515296724
k__Bacteria.p__Bacteroidetes.c__Flavobacteriia.o__Flavobacteriales.f__NA.g__NA	Fasted.skin.D5	2.85772327598	4.66981097658e-08
k__Bacteria.p__Bacteroidetes.c__Flavobacteriia.o__Flavobacteriales.f__NA	Fasted.skin.D5	2.85772267594	4.66981097658e-08
k__Bacteria.p__Proteobacteria.c__Alphaproteobacteria.o__Rhodospirillales.f__Acetobacteraceae	Fasted.skin.D5	2.8559511728	5.87024658661e-07
k__Bacteria.p__Bacteroidetes.c__Sphingobacteriia.o__Sphingobacteriales.f__NA.g__NA.s__sp19459	Fasted.skin.D5	2.85584511756	3.99491208988e-06
k__Bacteria.p__Gemmatimonadetes.c__Gemmatimonadetes.o__Gemmatimonadales.f__Gemmatimonadaceae.g__Gemmatimonas.s__sp37847	Fasted.skin.D5	2.8556464622	4.41028652208e-06
k__Bacteria.p__Proteobacteria.c__Alphaproteobacteria.o__Rickettsiales.f__NA.g__NA.s__sp47203	Fasted.skin.D5	2.85402910371	7.78389593335e-06
k__Bacteria.p__Actinobacteria.c__Actinobacteria.o__Micrococcales.f__Microbacteriaceae.g__Lysinimonas.s__soli	Fasted.skin.D5	2.85321176361	7.94671555494e-05
k__Bacteria.p__Actinobacteria.c__Actinobacteria.o__Micrococcales.f__Microbacteriaceae.g__Lysinimonas	Fasted.skin.D5	2.85316309813	7.94671555494e-05
k__Bacteria.p__Cyanobacteria.c__Chloroplast.o__NA.f__NA.g__NA.s__sp22739	Fasted.skin.D5	2.85231309539	3.38555277716e-06
k__Bacteria.p__Planctomycetes.c__Planctomycetacia.o__Planctomycetales.f__Planctomycetaceae.g__NA.s__sp41646	Fasted.skin.D5	2.85103309702	3.80072521399e-06
k__Bacteria.p__Actinobacteria.c__Acidimicrobiia.o__Acidimicrobiales.f__NA.g__Microthrix.s__sp4293	Fasted.skin.D5	2.84734781981	1.38092426315e-06
k__Bacteria.p__Proteobacteria.c__Epsilonproteobacteria.o__Campylobacterales.f__Campylobacteraceae	Fasted.skin.D5	2.83976572354	0.00406106093048
k__Bacteria.p__Proteobacteria.c__Epsilonproteobacteria	Fasted.skin.D5	2.83976558824	0.00406106093048
k__Bacteria.p__Proteobacteria.c__Epsilonproteobacteria.o__Campylobacterales	Fasted.skin.D5	2.83976483103	0.00406106093048
k__Bacteria.p__Proteobacteria.c__Alphaproteobacteria.o__Rhodobacterales.f__Rhodobacteraceae.g__Defluviimonas	Fasted.skin.D5	2.83826537986	0.000112276663781
k__Bacteria.p__Bacteroidetes.c__Sphingobacteriia.o__Sphingobacteriales.f__Saprospiraceae.g__NA.s__sp18856	Fasted.skin.D5	2.82396379468	0.000145145188494
k__Bacteria.p__Proteobacteria.c__Alphaproteobacteria.o__Rhizobiales.f__Phyllobacteriaceae.g__NA	Fasted.skin.D5	2.82371619352	2.74600298479e-05
k__Bacteria.p__Proteobacteria.c__Epsilonproteobacteria.o__Campylobacterales.f__Campylobacteraceae.g__Arcobacter	Fasted.skin.D5	2.8181545193	0.00426475546854
k__Bacteria.p__Bacteroidetes.c__Flavobacteriia.o__Flavobacteriales.f__NA.g__NA.s__sp17897	Fasted.skin.D5	2.81477298591	6.23288996553e-08
k__Bacteria.p__Verrucomicrobia.c__NA.o__NA.f__NA.g__NA.s__sp68651	Fasted.skin.D5	2.81374468557	1.65706973129e-06
k__Bacteria.p__Proteobacteria.c__Alphaproteobacteria.o__Sphingomonadales.f__Sphingomonadaceae.g__Sphingopyxis.s__alaskensis_bauzanensis_chilensis	Fasted.skin.D5	2.81122668474	2.46780985548e-05
k__Bacteria.p__Proteobacteria.c__Alphaproteobacteria.o__Sphingomonadales.f__Erythrobacteraceae.g__Altererythrobacter.s__epoxidivorans	Fasted.skin.D5	2.8083235282	2.2624100112e-05
k__Bacteria.p__Proteobacteria.c__Alphaproteobacteria.o__Rhodospirillales.f__NA	Fasted.skin.D5	2.80454652876	9.02963961801e-06
k__Bacteria.p__Proteobacteria.c__Deltaproteobacteria.o__Myxococcales.f__Sandaracinaceae.g__NA.s__sp54088	Fasted.skin.D5	2.79475518428	3.55977535699e-06
k__Bacteria.p__Proteobacteria.c__Deltaproteobacteria.o__Myxococcales.f__Sandaracinaceae.g__NA	Fasted.skin.D5	2.79475482896	3.55977535699e-06
k__Bacteria.p__Actinobacteria.c__Actinobacteria.o__Corynebacteriales.f__Nocardiaceae	Fasted.skin.D5	2.79331940637	0.0130117394728
k__Bacteria.p__Actinobacteria.c__Acidimicrobiia.o__Acidimicrobiales.f__Acidimicrobiaceae	Fasted.skin.D5	2.79040120624	5.30172872804e-05
k__Bacteria.p__Actinobacteria.c__Acidimicrobiia.o__Acidimicrobiales.f__NA.g__Microthrix.s__sp4298	Fasted.skin.D5	2.78583518518	2.46303818879e-05
k__Bacteria.p__Actinobacteria.c__Acidimicrobiia.o__Acidimicrobiales.f__Acidimicrobiaceae.g__Illumatobacter	Fasted.skin.D5	2.78314093605	0.0001911733889
k__Bacteria.p__NA.c__NA.o__NA.f__NA.g__NA.s__sp19821	Fasted.skin.D5	2.78192174614	1.81284564956e-08
k__Bacteria.p__Verrucomicrobia.c__Opitutae.o__Opitutales	Fasted.skin.D5	2.78007092763	8.60282535065e-08
k__Bacteria.p__Verrucomicrobia.c__Opitutae.o__Opitutales.f__Opitutaceae	Fasted.skin.D5	2.7800557654	8.60282535065e-08
k__Bacteria.p__Verrucomicrobia.c__Opitutae.o__Opitutales.f__Opitutaceae.g__Opitutus	Fasted.skin.D5	2.78005509445	8.60282535065e-08
k__Bacteria.p__Verrucomicrobia.c__Opitutae	Fasted.skin.D5	2.78002917271	8.60282535065e-08
k__Bacteria.p__Actinobacteria.c__Acidimicrobiia.o__Acidimicrobiales.f__Iamiaceae	Fasted.skin.D5	2.7781075085	3.16787468178e-05
k__Bacteria.p__Actinobacteria.c__Acidimicrobiia.o__Acidimicrobiales.f__Iamiaceae.g__Iamia	Fasted.skin.D5	2.77810647997	3.16787468178e-05
k__Bacteria.p__Actinobacteria.c__Acidimicrobiia.o__Acidimicrobiales.f__Iamiaceae.g__Iamia.s__sp4316	Fasted.skin.D5	2.77810353097	3.16787468178e-05
k__Bacteria.p__Proteobacteria.c__Gammaproteobacteria.o__Pseudomonadales.f__Moraxellaceae.g__Psychrobacter.s__cryohalolentis	Fasted.skin.D5	2.77640020076	0.000152234275742
k__Bacteria.p__Proteobacteria.c__Deltaproteobacteria.o__Bdellovibrionales.f__Bacteriovoracaceae.g__Peredibacter	Fasted.skin.D5	2.77135190285	6.01709002057e-05
k__Bacteria.p__Proteobacteria.c__Epsilonproteobacteria.o__Campylobacterales.f__Campylobacteraceae.g__Arcobacter.s__sp55225	Fasted.skin.D5	2.76243255796	0.00522409090142
k__Bacteria.p__Proteobacteria.c__Betaproteobacteria.o__Burkholderiales.f__Comamonadaceae.g__Leptothrix.s__ginsengisoli	Fasted.skin.D5	2.75904511141	1.16467223919e-05
k__Bacteria.p__Actinobacteria.c__Actinobacteria.o__Corynebacteriales.f__Nocardiaceae.g__Rhodococcus	Fasted.skin.D5	2.75699268678	0.0432162282266
k__Bacteria.p__Proteobacteria.c__Gammaproteobacteria.o__Cellvibrionales.f__Halieaceae	Fasted.skin.D5	2.7496441314	1.49238512828e-05
k__Bacteria.p__Proteobacteria.c__Alphaproteobacteria.o__Rhizobiales.f__Rhizobiaceae.g__Shinella	Fasted.skin.D5	2.74861118807	0.000195822547031
k__Bacteria.p__Planctomycetes.c__Planctomycetacia.o__Planctomycetales.f__Planctomycetaceae.g__Pirellula	Fasted.skin.D5	2.7483008122	0.000235198349535
k__Bacteria.p__Proteobacteria.c__Alphaproteobacteria.o__Rhizobiales.f__Phyllobacteriaceae.g__NA.s__sp44137	Fasted.skin.D5	2.74013423379	5.14435064326e-05
k__Bacteria.p__Proteobacteria.c__Alphaproteobacteria.o__Rickettsiales.f__NA.g__Odyssella	Fasted.skin.D5	2.73358458987	0.000409327060626
k__Bacteria.p__Actinobacteria.c__Acidimicrobiia.o__Acidimicrobiales.f__Acidimicrobiaceae.g__Illumatobacter.s__sp4242	Fasted.skin.D5	2.73156935343	0.000284447022432
k__Bacteria.p__Actinobacteria.c__Actinobacteria.o__Micrococcales.f__Microbacteriaceae.g__NA.s__NA	Fasted.skin.D5	2.73156219959	2.76824044426e-05
k__Bacteria.p__Actinobacteria.c__Actinobacteria.o__Micrococcales.f__Microbacteriaceae.g__NA	Fasted.skin.D5	2.73154480433	2.76824044426e-05
k__Bacteria.p__Proteobacteria.c__Alphaproteobacteria.o__Rhodospirillales.f__NA.g__NA	Fasted.skin.D5	2.73104425904	1.93834217333e-05
k__Bacteria.p__Proteobacteria.c__Alphaproteobacteria.o__Rhizobiales.f__Bradyrhizobiaceae	Fasted.skin.D5	2.72892020587	1.37622782443e-06
k__Bacteria.p__NA.c__NA.o__NA.f__NA.g__NA.s__sp67322	Fasted.skin.D5	2.72878619918	1.84249350889e-07
k__Bacteria.p__Proteobacteria.c__Deltaproteobacteria.o__Myxococcales.f__Polyangiaceae.g__Byssovorax	Fasted.skin.D5	2.71805901698	0.0019117730337
k__Bacteria.p__Proteobacteria.c__Deltaproteobacteria.o__Myxococcales.f__Polyangiaceae.g__Byssovorax.s__sp53988	Fasted.skin.D5	2.71804504286	0.000885487096778
k__Bacteria.p__Bacteroidetes.c__Sphingobacteriia.o__Sphingobacteriales.f__Chitinophagaceae.g__NA.s__sp18369	Fasted.skin.D5	2.71495117252	9.1082104104e-06
k__Bacteria.p__Chloroflexi.c__Caldilineae.o__Caldilineales.f__Caldilineaceae.g__NA.s__sp21081_sp21093	Fasted.skin.D5	2.71476760215	0.00197411276564
k__Bacteria.p__Bacteroidetes.c__Cytophagia.o__Cytophagales.f__Cytophagaceae.g__Persicitalea	Fasted.skin.D5	2.71380987586	5.01078913742e-05
k__Bacteria.p__Bacteroidetes.c__Cytophagia.o__Cytophagales.f__Cytophagaceae.g__Persicitalea.s__sp15286	Fasted.skin.D5	2.71380971088	5.01078913742e-05
k__Bacteria.p__Proteobacteria.c__Deltaproteobacteria.o__Myxococcales.f__Sandaracinaceae.g__Sandaracinus	Fasted.skin.D5	2.70453403261	2.66366554856e-05
k__Bacteria.p__Proteobacteria.c__Alphaproteobacteria.o__Rickettsiales.f__NA.g__Odyssella.s__sp47130	Fasted.skin.D5	2.69957981525	0.00140483947393
k__Bacteria.p__Bacteroidetes.c__Sphingobacteriia.o__Sphingobacteriales.f__Chitinophagaceae.g__Ferruginibacter.s__sp18114	Fasted.skin.D5	2.69265111024	0.000188478384932
k__Bacteria.p__Bacteroidetes.c__Sphingobacteriia.o__Sphingobacteriales.f__Saprospiraceae.g__NA.s__sp18886	Fasted.skin.D5	2.68585318841	1.94378662187e-05
k__Bacteria.p__Proteobacteria.c__Alphaproteobacteria.o__Rhodobacterales.f__Rhodobacteraceae.g__Defluviimonas.s__sp44690	Fasted.skin.D5	2.67752411993	0.000119255691175
k__Bacteria.p__Bacteroidetes.c__Sphingobacteriia.o__Sphingobacteriales.f__Saprospiraceae.g__NA.s__sp18930_sp19045	Fasted.skin.D5	2.67535078361	0.00155221169757
k__Bacteria.p__Proteobacteria.c__Deltaproteobacteria.o__Myxococcales.f__Sandaracinaceae.g__Sandaracinus.s__sp54046_sp54053	Fasted.skin.D5	2.6742624731	6.03466662529e-05
k__Bacteria.p__Actinobacteria.c__Thermoleophilia	Fasted.skin.D5	2.67080608771	0.000167126750464
k__Bacteria.p__Proteobacteria.c__Alphaproteobacteria.o__Caulobacterales.f__Hyphomonadaceae.g__Hyphomonas	Fasted.skin.D5	2.67054778491	0.00218725215267
k__Bacteria.p__Proteobacteria.c__Alphaproteobacteria.o__Rhizobiales.f__NA	Fasted.skin.D5	2.66942640866	3.39262421494e-05
k__Bacteria.p__Planctomycetes.c__Planctomycetacia.o__Planctomycetales.f__Planctomycetaceae.g__Planctomyces.s__sp41825	Fasted.skin.D5	2.66903074529	2.30341065043e-06
k__Bacteria.p__Proteobacteria.c__Deltaproteobacteria.o__Bdellovibrionales.f__Bdellovibrionaceae.g__Bdellovibrio.s__sp50971_sp50999	Fasted.skin.D5	2.66389511377	1.04158108631e-06
k__Bacteria.p__Proteobacteria.c__Deltaproteobacteria.o__Bdellovibrionales.f__Bacteriovoracaceae.g__Peredibacter.s__sp50832	Fasted.skin.D5	2.66160516045	2.51917415539e-06
k__Bacteria.p__Proteobacteria.c__Gammaproteobacteria.o__Xanthomonadales.f__Xanthomonadaceae.g__Dokdonella	Fasted.skin.D5	2.6585740647	0.000208594881949
k__Bacteria.p__Proteobacteria.c__Alphaproteobacteria.o__Caulobacterales.f__Hyphomonadaceae.g__Hyphomonas.s__sp42830	Fasted.skin.D5	2.65812583104	0.00218725215267
k__Bacteria.p__Actinobacteria.c__Actinobacteria.o__Propionibacteriales.f__Nocardioidaceae.g__Nocardioides.s__daejeonensis_dubius	Fasted.skin.D5	2.65617782795	0.000737186093673
k__Bacteria.p__Verrucomicrobia.c__Verrucomicrobiae.o__Verrucomicrobiales.f__Verrucomicrobiaceae.g__NA.s__sp69444	Fasted.skin.D5	2.65205020656	2.96395710888e-06
k__Bacteria.p__Proteobacteria.c__Gammaproteobacteria.o__Xanthomonadales.f__Xanthomonadaceae.g__Dokdonella.s__immobilis	Fasted.skin.D5	2.64968886664	0.000257459312139
k__Bacteria.p__Proteobacteria.c__Alphaproteobacteria.o__Rhizobiales.f__Bradyrhizobiaceae.g__NA.s__sp43311	Fasted.skin.D5	2.64100077741	2.87500819548e-06
k__Bacteria.p__Proteobacteria.c__Alphaproteobacteria.o__Rhizobiales.f__Bradyrhizobiaceae.g__NA	Fasted.skin.D5	2.64096147016	2.28634263767e-06
k__Bacteria.p__Cyanobacteria.c__NA.o__NA.f__NA.g__NA	Fasted.skin.D5	2.63673173568	9.18099819262e-07
k__Bacteria.p__Cyanobacteria.c__NA.o__NA.f__NA	Fasted.skin.D5	2.63673125964	9.18099819262e-07
k__Bacteria.p__Cyanobacteria.c__NA	Fasted.skin.D5	2.63672998478	9.18099819262e-07
k__Bacteria.p__Cyanobacteria.c__NA.o__NA	Fasted.skin.D5	2.63672902473	9.18099819262e-07
k__Bacteria.p__Proteobacteria.c__Alphaproteobacteria.o__Sphingomonadales.f__Sphingomonadaceae.g__Sphingomonas.s__sp47899	Fasted.skin.D5	2.63672860605	0.000139377652992
k__Bacteria.p__Proteobacteria.c__Gammaproteobacteria.o__Cellvibrionales.f__Halieaceae.g__NA	Fasted.skin.D5	2.63251930246	5.04528030393e-05
k__Bacteria.p__Cyanobacteria.c__NA.o__NA.f__NA.g__NA.s__sp23687	Fasted.skin.D5	2.62231466537	2.72896301824e-07
k__Bacteria.p__Bacteroidetes.c__Sphingobacteriia.o__Sphingobacteriales.f__Chitinophagaceae.g__Filimonas	Fasted.skin.D5	2.61542158277	7.49444133291e-07
k__Bacteria.p__Proteobacteria.c__Betaproteobacteria.o__Burkholderiales.f__Comamonadaceae.g__Variovorax	Fasted.skin.D5	2.61063134725	0.00140571250524
k__Bacteria.p__Bacteroidetes.c__Sphingobacteriia.o__Sphingobacteriales.f__Sphingobacteriaceae.g__Pedobacter.s__xixiisoli	Fasted.skin.D5	2.60952014329	0.00114826289543
k__Bacteria.p__Actinobacteria.c__Actinobacteria.o__Micrococcales.f__Micrococcaceae.g__Paenarthrobacter	Fasted.skin.D5	2.60757986501	0.000927456467397
k__Bacteria.p__Planctomycetes.c__Planctomycetacia.o__Planctomycetales.f__Planctomycetaceae.g__Pirellula.s__sp41798	Fasted.skin.D5	2.60647220917	0.000696130871558
k__Bacteria.p__Proteobacteria.c__Deltaproteobacteria.o__Oligoflexales.f__Oligoflexaceae	Fasted.skin.D5	2.60091884671	0.00465046042304
k__Bacteria.p__Proteobacteria.c__Alphaproteobacteria.o__Rhodospirillales.f__Rhodospirillaceae	Fasted.skin.D5	2.59820285478	0.000171762357723
k__Bacteria.p__Gracilibacteria.c__NA.o__NA	Fasted.skin.D5	2.59819383785	0.00682671550553
k__Bacteria.p__Gracilibacteria.c__NA.o__NA.f__NA.g__NA	Fasted.skin.D5	2.59814454301	0.00682671550553
k__Bacteria.p__Gracilibacteria.c__NA.o__NA.f__NA	Fasted.skin.D5	2.59814327951	0.00682671550553
k__Bacteria.p__Gracilibacteria.c__NA	Fasted.skin.D5	2.59813158449	0.00682671550553
k__Bacteria.p__Gracilibacteria	Fasted.skin.D5	2.59812408766	0.00682671550553
k__Bacteria.p__Planctomycetes.c__Planctomycetacia.o__Planctomycetales.f__Planctomycetaceae.g__Planctomyces.s__sp41918	Fasted.skin.D5	2.58738213937	0.000266173508173
k__Bacteria.p__Proteobacteria.c__Alphaproteobacteria.o__Rhodobacterales.f__Rhodobacteraceae.g__Rhodobacter.s__johrii_sp44960	Fasted.skin.D5	2.58613637274	2.05134007057e-06
k__Bacteria.p__Actinobacteria.c__Thermoleophilia.o__Solirubrobacterales.f__NA	Fasted.skin.D5	2.57927113236	0.000432526324229
k__Bacteria.p__Actinobacteria.c__Thermoleophilia.o__Solirubrobacterales	Fasted.skin.D5	2.57926660237	0.000432526324229
k__Bacteria.p__Bacteroidetes.c__Flavobacteriia.o__Flavobacteriales.f__Flavobacteriaceae.g__Maribacter	Fasted.skin.D5	2.57748699787	0.00100438800347
k__Bacteria.p__Proteobacteria.c__Gammaproteobacteria.o__Cellvibrionales.f__Halieaceae.g__NA.s__sp57371	Fasted.skin.D5	2.57369981282	0.000226943626862
k__Bacteria.p__Acidobacteria.c__Holophagae.o__NA	Fasted.skin.D5	2.56126522716	0.000525756940123
k__Bacteria.p__Acidobacteria.c__Holophagae	Fasted.skin.D5	2.56125669793	0.000740728932856
k__Bacteria.p__Acidobacteria.c__Holophagae.o__NA.f__NA.g__NA	Fasted.skin.D5	2.56123218361	0.000525756940123
k__Bacteria.p__Acidobacteria.c__Holophagae.o__NA.f__NA	Fasted.skin.D5	2.56121002498	0.000525756940123
k__Bacteria.p__Acidobacteria.c__Holophagae.o__NA.f__NA.g__NA.s__sp3765	Fasted.skin.D5	2.56120616835	0.000525756940123
k__Bacteria.p__Proteobacteria.c__Gammaproteobacteria.o__Pseudomonadales.f__Pseudomonadaceae.g__Pseudomonas.s__pohangensis	Fasted.skin.D5	2.55920609539	0.00138870201216
k__Bacteria.p__Bacteroidetes.c__Flavobacteriia.o__Flavobacteriales.f__Flavobacteriaceae.g__Maribacter.s__sp17239	Fasted.skin.D5	2.55569678464	0.00224199957954
k__Bacteria.p__Verrucomicrobia.c__Verrucomicrobiae.o__Verrucomicrobiales.f__Verrucomicrobiaceae.g__Luteolibacter.s__luojiensis	Fasted.skin.D5	2.55513648675	1.07546064335e-05
k__Bacteria.p__Proteobacteria.c__Alphaproteobacteria.o__Rhizobiales.f__Xanthobacteraceae	Fasted.skin.D5	2.55141649529	0.00209170893328
k__Bacteria.p__Proteobacteria.c__Gammaproteobacteria.o__NA.f__NA.g__NA	Fasted.skin.D5	2.54895675038	0.000341984335729
k__Bacteria.p__Proteobacteria.c__Alphaproteobacteria.o__Rickettsiales.f__NA.g__NA.s__sp46643	Fasted.skin.D5	2.54880661853	1.10679610929e-06
k__Bacteria.p__Actinobacteria.c__Thermoleophilia.o__Solirubrobacterales.f__NA.g__NA	Fasted.skin.D5	2.54825180187	0.000422950166962
k__Bacteria.p__Actinobacteria.c__Actinobacteria.o__Micrococcales.f__Micrococcaceae.g__Paenarthrobacter.s__aurescens_nitroguajacolicus	Fasted.skin.D5	2.54729003808	0.00474114656225
k__Bacteria.p__Proteobacteria.c__Deltaproteobacteria.o__Oligoflexales.f__Oligoflexaceae.g__NA	Fasted.skin.D5	2.54429959237	0.00705785125908
k__Bacteria.p__Proteobacteria.c__Alphaproteobacteria.o__Rickettsiales.f__Rickettsiaceae	Fasted.skin.D5	2.54244914307	1.02134527269e-06
k__Bacteria.p__Proteobacteria.c__Alphaproteobacteria.o__Rickettsiales.f__Rickettsiaceae.g__NA	Fasted.skin.D5	2.54244869815	1.02134527269e-06
k__Bacteria.p__Chloroflexi.c__Thermomicrobia.o__NA.f__NA.g__NA.s__sp21837	Fasted.skin.D5	2.53942938925	0.0018922917991
k__Bacteria.p__Proteobacteria.c__Gammaproteobacteria.o__Alteromonadales.f__Colwelliaceae.g__Colwellia.s__asteriadis_psychrerythraea	Fasted.skin.D5	2.53303580979	0.000547081105386
k__Bacteria.p__Proteobacteria.c__Deltaproteobacteria.o__Oligoflexales.f__Oligoflexaceae.g__NA.s__sp54291	Fasted.skin.D5	2.52918828076	0.00962728317182
k__Bacteria.p__Proteobacteria.c__Alphaproteobacteria.o__Rhizobiales.f__Rhizobiaceae.g__Shinella.s__sp44350	Fasted.skin.D5	2.52232862925	0.0235504394528
k__Bacteria.p__Proteobacteria.c__Alphaproteobacteria.o__Rhizobiales.f__Xanthobacteraceae.g__Variibacter	Fasted.skin.D5	2.52177222956	0.00209170893328
k__Bacteria.p__Proteobacteria.c__Deltaproteobacteria.o__Myxococcales.f__Phaselicystidaceae.g__Phaselicystis.s__sp53979	Fasted.skin.D5	2.52166022003	0.000460962592346
k__Bacteria.p__Proteobacteria.c__Betaproteobacteria.o__NA	Fasted.skin.D5	2.5190055724	1.16951803361e-05
k__Bacteria.p__Proteobacteria.c__Betaproteobacteria.o__NA.f__NA	Fasted.skin.D5	2.51899847699	1.16951803361e-05
k__Bacteria.p__Proteobacteria.c__Gammaproteobacteria.o__NA.f__NA.g__Marinicella.s__sp61900	Fasted.skin.D5	2.5147857607	0.000297681191512
k__Bacteria.p__Chloroflexi.c__Caldilineae.o__Caldilineales.f__Caldilineaceae.g__NA.s__sp21062	Fasted.skin.D5	2.50906611676	0.000427215340144
k__Bacteria.p__Proteobacteria.c__Betaproteobacteria.o__Burkholderiales.f__Comamonadaceae.g__Rhodoferax.s__antarcticus	Fasted.skin.D5	2.50824360554	0.0157907371266
k__Bacteria.p__Actinobacteria.c__Actinobacteria.o__Micrococcales.f__Micrococcaceae.g__Arthrobacter	Fasted.skin.D5	2.49405598051	0.0271823133409
k__Bacteria.p__Proteobacteria.c__Alphaproteobacteria.o__Rhizobiales.f__Xanthobacteraceae.g__Variibacter.s__sp44555	Fasted.skin.D5	2.48535271427	0.00624230299069
k__Bacteria.p__Planctomycetes.c__Planctomycetacia.o__Planctomycetales.f__Planctomycetaceae.g__NA.s__sp42455	Fasted.skin.D5	2.48328518112	0.00589001038791
k__Bacteria.p__Proteobacteria.c__Alphaproteobacteria.o__Rhodobacterales.f__Rhodobacteraceae.g__Rhodobacter.s__sp44975	Fasted.skin.D5	2.48148234059	7.64460737188e-05
k__Bacteria.p__Proteobacteria.c__Betaproteobacteria.o__Rhodocyclales.f__Rhodocyclaceae.g__Propionivibrio.s__militaris	Fasted.skin.D5	2.47928642413	1.16942640779e-05
k__Bacteria.p__Proteobacteria.c__Deltaproteobacteria.o__Bdellovibrionales.f__Bdellovibrionaceae.g__Bdellovibrio.s__sp50947	Fasted.skin.D5	2.47695620572	0.0001234726535
k__Bacteria.p__Actinobacteria.c__Thermoleophilia.o__Solirubrobacterales.f__NA.g__NA.s__sp11020	Fasted.skin.D5	2.47612819617	0.000624075598133
k__Bacteria.p__Gracilibacteria.c__NA.o__NA.f__NA.g__NA.s__sp38226	Fasted.skin.D5	2.47065733474	0.0107662283574
k__Bacteria.p__Proteobacteria.c__Deltaproteobacteria.o__Desulfuromonadales.f__NA.g__NA	Fasted.skin.D5	2.46908569753	0.00010443598293
k__Bacteria.p__Proteobacteria.c__Deltaproteobacteria.o__Desulfuromonadales	Fasted.skin.D5	2.46908011884	0.00010443598293
k__Bacteria.p__Proteobacteria.c__Deltaproteobacteria.o__Desulfuromonadales.f__NA	Fasted.skin.D5	2.46907383279	0.00010443598293
k__Bacteria.p__Proteobacteria.c__Alphaproteobacteria.o__Rhodospirillales.f__NA.g__NA.s__sp45934	Fasted.skin.D5	2.4634761755	0.00356148819353
k__Bacteria.p__Bacteroidetes.c__Sphingobacteriia.o__Sphingobacteriales.f__Chitinophagaceae.g__Filimonas.s__sp18171	Fasted.skin.D5	2.46163898502	8.6291157074e-06
k__Bacteria.p__Proteobacteria.c__Deltaproteobacteria.o__Myxococcales.f__Nannocystaceae.g__Nannocystis.s__sp53800	Fasted.skin.D5	2.45527074651	0.00573018152545
k__Bacteria.p__Proteobacteria.c__Alphaproteobacteria.o__Rhodospirillales.f__Acetobacteraceae.g__Stella.s__humosa	Fasted.skin.D5	2.45437912419	0.00163157968581
k__Bacteria.p__Proteobacteria.c__Alphaproteobacteria.o__Rhodospirillales.f__Acetobacteraceae.g__Stella	Fasted.skin.D5	2.45429076025	0.00163157968581
k__Bacteria.p__Chloroflexi.c__Anaerolineae.o__Anaerolineales.f__Anaerolineaceae	Fasted.skin.D5	2.44029942077	0.000423508905989
k__Bacteria.p__Chloroflexi.c__Anaerolineae.o__Anaerolineales	Fasted.skin.D5	2.44024947074	0.000423508905989
k__Bacteria.p__Chloroflexi.c__Anaerolineae.o__Anaerolineales.f__Anaerolineaceae.g__NA	Fasted.skin.D5	2.44024911863	0.000423508905989
k__Bacteria.p__Chloroflexi.c__Anaerolineae	Fasted.skin.D5	2.44024023713	0.000423508905989
k__Bacteria.p__Proteobacteria.c__Alphaproteobacteria.o__Rhodospirillales.f__Rhodospirillaceae.g__NA	Fasted.skin.D5	2.43641057414	0.0120051304909
k__Bacteria.p__Proteobacteria.c__Alphaproteobacteria.o__Rhizobiales.f__Phyllobacteriaceae.g__Mesorhizobium.s__alhagi	Fasted.skin.D5	2.42916864802	0.00650228661053
k__Bacteria.p__Proteobacteria.c__Betaproteobacteria.o__NA.f__NA.g__NA	Fasted.skin.D5	2.42229588447	6.58749106286e-05
k__Bacteria.p__Gemmatimonadetes.c__Gemmatimonadetes.o__Gemmatimonadales.f__Gemmatimonadaceae.g__NA.s__sp37975	Fasted.skin.D5	2.42032925819	0.00185889487596
k__Bacteria.p__Proteobacteria.c__Alphaproteobacteria.o__Rhizobiales.f__Hyphomicrobiaceae.g__Hyphomicrobium.s__sp43603	Fasted.skin.D5	2.41830557704	0.00834374445655
k__Bacteria.p__Actinobacteria.c__Actinobacteria.o__Pseudonocardiales	Fasted.skin.D5	2.41821260111	0.00379632580656
k__Bacteria.p__Actinobacteria.c__Actinobacteria.o__Pseudonocardiales.f__Pseudonocardiaceae	Fasted.skin.D5	2.41810551603	0.00379632580656
k__Bacteria.p__Actinobacteria.c__Actinobacteria.o__Frankiales.f__Nakamurellaceae	Fasted.skin.D5	2.40922518483	0.000412656665607
k__Bacteria.p__Actinobacteria.c__Actinobacteria.o__Frankiales.f__Nakamurellaceae.g__Nakamurella	Fasted.skin.D5	2.40868649887	0.000412656665607
k__Bacteria.p__Proteobacteria.c__Alphaproteobacteria.o__Rhodobacterales.f__Rhodobacteraceae.g__Gemmobacter.s__sp44726	Fasted.skin.D5	2.4084574017	0.000434153273419
k__Bacteria.p__Verrucomicrobia.c__Verrucomicrobiae.o__Verrucomicrobiales.f__Verrucomicrobiaceae.g__NA.s__sp69452	Fasted.skin.D5	2.40715957585	0.000473385728733
k__Bacteria.p__Actinobacteria.c__Actinobacteria.o__Frankiales	Fasted.skin.D5	2.40674143476	0.000590338503184
k__Bacteria.p__Gemmatimonadetes.c__Gemmatimonadetes.o__Gemmatimonadales.f__Gemmatimonadaceae.g__Gemmatimonas.s__sp37827	Fasted.skin.D5	2.4038749383	0.00148097759704
k__Bacteria.p__Proteobacteria.c__Alphaproteobacteria.o__Rhizobiales.f__NA.g__Bauldia	Fasted.skin.D5	2.38892617912	0.00210473495155
k__Bacteria.p__Firmicutes.c__Bacilli.o__Bacillales.f__Staphylococcaceae.g__Staphylococcus.s__epidermidis_hominis	Fasted.skin.D5	2.38469690306	0.0170064729052
k__Bacteria.p__Proteobacteria.c__Alphaproteobacteria.o__Rhizobiales.f__Phyllobacteriaceae.g__Aminobacter.s__anthyllidis_sp44147	Fasted.skin.D5	2.38439159382	0.0432330175399
k__Bacteria.p__Bacteroidetes.c__Flavobacteriia.o__Flavobacteriales.f__Cryomorphaceae.g__Owenweeksia.s__sp16328	Fasted.skin.D5	2.38363532268	0.00166779860976
k__Bacteria.p__Proteobacteria.c__Deltaproteobacteria.o__Oligoflexales.f__NA.g__NA.s__sp54397	Fasted.skin.D5	2.38156101349	0.000346632118102
k__Bacteria.p__Actinobacteria.c__Actinobacteria.o__Micrococcales.f__Micrococcaceae.g__Arthrobacter.s__psychrolactophilus	Fasted.skin.D5	2.38062469322	0.0187454956436
k__Bacteria.p__Bacteroidetes.c__Sphingobacteriia.o__Sphingobacteriales.f__Saprospiraceae.g__NA.s__sp19044	Fasted.skin.D5	2.37852911939	0.00136453584014
k__Bacteria.p__Proteobacteria.c__Deltaproteobacteria.o__Bdellovibrionales.f__Bacteriovoracaceae.g__NA	Fasted.skin.D5	2.37711215221	0.00232095312602
k__Bacteria.p__Proteobacteria.c__Gammaproteobacteria.o__Pseudomonadales.f__Moraxellaceae.g__Psychrobacter.s__cibarius	Fasted.skin.D5	2.37604679512	0.0449439491031
k__Bacteria.p__Proteobacteria.c__Alphaproteobacteria.o__Rhizobiales.f__Hyphomicrobiaceae.g__Hyphomicrobium.s__vulgare	Fasted.skin.D5	2.37223063634	0.00770964897533
k__Bacteria.p__Proteobacteria.c__Deltaproteobacteria.o__Oligoflexales.f__NA.g__NA.s__sp54422	Fasted.skin.D5	2.36991511546	6.42331909824e-06
k__Bacteria.p__Proteobacteria.c__Deltaproteobacteria.o__Bdellovibrionales.f__Bacteriovoracaceae.g__NA.s__sp50925	Fasted.skin.D5	2.36570004469	0.000433774168879
k__Bacteria.p__Planctomycetes.c__Planctomycetacia.o__Planctomycetales.f__Planctomycetaceae.g__Planctomyces.s__sp41950	Fasted.skin.D5	2.35665873387	0.000160369408396
k__Bacteria.p__Proteobacteria.c__Gammaproteobacteria.o__Pseudomonadales.f__Pseudomonadaceae.g__Pseudomonas.s__costantinii_fluorescens_poae	Fasted.skin.D5	2.35507767685	0.0287223397795
k__Bacteria.p__Proteobacteria.c__Alphaproteobacteria.o__Rhizobiales.f__Hyphomicrobiaceae.g__Devosia_Vasilyevaea	Fasted.skin.D5	2.35191334636	0.0193448625491
k__Bacteria.p__Proteobacteria.c__Alphaproteobacteria.o__Rhizobiales.f__Hyphomicrobiaceae.g__Devosia_Vasilyevaea.s__geojensis_mishustinii	Fasted.skin.D5	2.3517984998	0.0193448625491
k__Bacteria.p__Planctomycetes.c__Planctomycetacia.o__Planctomycetales.f__Planctomycetaceae.g__Singulisphaera	Fasted.skin.D5	2.34890817462	0.00194286024185
k__Bacteria.p__Proteobacteria.c__Alphaproteobacteria.o__Rhizobiales.f__NA.g__NA	Fasted.skin.D5	2.3436134889	0.00463844314517
k__Bacteria.p__Proteobacteria.c__Deltaproteobacteria.o__Myxococcales.f__Haliangiaceae	Fasted.skin.D5	2.33815531433	7.94708622907e-05
k__Bacteria.p__Proteobacteria.c__Deltaproteobacteria.o__Myxococcales.f__Haliangiaceae.g__Haliangium	Fasted.skin.D5	2.33815276007	7.94708622907e-05
k__Bacteria.p__Proteobacteria.c__Alphaproteobacteria.o__Rhodobacterales.f__Rhodobacteraceae.g__Defluviimonas.s__sp44697	Fasted.skin.D5	2.33673685661	0.0209428180994
k__Bacteria.p__Firmicutes.c__Bacilli.o__Bacillales.f__Family_XII	Fasted.skin.D5	2.33611927647	0.00231264808025
k__Bacteria.p__Firmicutes.c__Bacilli.o__Bacillales.f__Family_XII.g__Exiguobacterium	Fasted.skin.D5	2.33611903119	0.00231264808025
k__Bacteria.p__Actinobacteria.c__Acidimicrobiia.o__Acidimicrobiales.f__NA.g__NA	Fasted.skin.D5	2.3320505523	0.0133159763977
k__Bacteria.p__Bacteroidetes.c__Flavobacteriia.o__Flavobacteriales.f__Flavobacteriaceae.g__Arenibacter.s__algicola_echinorum	Fasted.skin.D5	2.33079067291	0.0274931566922
k__Bacteria.p__Proteobacteria.c__Deltaproteobacteria.o__Bdellovibrionales.f__Bdellovibrionaceae.g__Bdellovibrio.s__sp51000_sp51038	Fasted.skin.D5	2.31681904131	0.000485780677047
k__Bacteria.p__Proteobacteria.c__Alphaproteobacteria.o__Rhodospirillales.f__Acetobacteraceae.g__Rhodovastum_Roseomonas	Fasted.skin.D5	2.308658512	0.00276982362698
k__Bacteria.p__Planctomycetes.c__Planctomycetacia.o__Planctomycetales.f__Planctomycetaceae.g__Planctomyces.s__sp41956	Fasted.skin.D5	2.30861037586	0.000353793735922
k__Bacteria.p__Proteobacteria.c__Alphaproteobacteria.o__Rhodospirillales.f__Acetobacteraceae.g__Rhodovastum_Roseomonas.s__sp45683_sp45685	Fasted.skin.D5	2.30840097336	0.00276982362698
k__Bacteria.p__Actinobacteria.c__Actinobacteria.o__Frankiales.f__Nakamurellaceae.g__Nakamurella.s__multipartita	Fasted.skin.D5	2.29583977465	0.00571538872547
k__Bacteria.p__Nitrospirae.c__Nitrospira.o__Nitrospirales.f__Nitrospiraceae.g__Nitrospira.s__sp39774	Fasted.skin.D5	2.29472584152	0.00455261484823
k__Bacteria.p__Proteobacteria.c__Alphaproteobacteria.o__Sphingomonadales.f__Erythrobacteraceae.g__Altererythrobacter.s__sp47487_sp47496_sp47559	Fasted.skin.D5	2.29202258542	0.000140097128849
k__Bacteria.p__Proteobacteria.c__Alphaproteobacteria.o__Rhizobiales.f__Hyphomicrobiaceae.g__Hyphomicrobium.s__facile	Fasted.skin.D5	2.28427817892	1.27468369199e-05
k__Bacteria.p__Hydrogenedentes.c__NA.o__NA.f__NA.g__NA	Fasted.skin.D5	2.278257627	0.00296513137373
k__Bacteria.p__Hydrogenedentes.c__NA.o__NA	Fasted.skin.D5	2.2782034516	0.00296513137373
k__Bacteria.p__Hydrogenedentes.c__NA.o__NA.f__NA	Fasted.skin.D5	2.27814458007	0.00296513137373
k__Bacteria.p__Hydrogenedentes	Fasted.skin.D5	2.27800546868	0.00296513137373
k__Bacteria.p__Hydrogenedentes.c__NA	Fasted.skin.D5	2.27797691709	0.00296513137373
k__Bacteria.p__Verrucomicrobia.c__NA.o__NA.f__NA.g__NA.s__sp68688	Fasted.skin.D5	2.27779254969	0.00990420871685
k__Bacteria.p__Proteobacteria.c__NA.o__NA.f__NA.g__NA	Fasted.skin.D5	2.27296146496	0.000323176679807
k__Bacteria.p__Proteobacteria.c__NA.o__NA.f__NA	Fasted.skin.D5	2.27217338184	0.000323176679807
k__Bacteria.p__Proteobacteria.c__NA	Fasted.skin.D5	2.27203533018	0.000323176679807
k__Bacteria.p__Proteobacteria.c__NA.o__NA	Fasted.skin.D5	2.27123068156	0.000323176679807
k__Bacteria.p__Planctomycetes.c__Planctomycetacia.o__Planctomycetales.f__Planctomycetaceae.g__Gemmata	Fasted.skin.D5	2.27099612604	0.00165379699444
k__Bacteria.p__Actinobacteria.c__Actinobacteria.o__Pseudonocardiales.f__Pseudonocardiaceae.g__Pseudonocardia	Fasted.skin.D5	2.26619675287	0.00650963915315
k__Bacteria.p__Chlamydiae.c__Chlamydiae.o__Chlamydiales	Fasted.skin.D5	2.26520113728	0.00547002818716
k__Bacteria.p__Chlamydiae.c__Chlamydiae	Fasted.skin.D5	2.26515875334	0.00547002818716
k__Bacteria.p__Chlamydiae	Fasted.skin.D5	2.26511203739	0.00547002818716
k__Bacteria.p__Actinobacteria.c__Acidimicrobiia.o__Acidimicrobiales.f__NA.g__Microthrix.s__sp4289	Fasted.skin.D5	2.25780133944	0.0210136303476
k__Bacteria.p__Chloroflexi.c__Anaerolineae.o__Anaerolineales.f__Anaerolineaceae.g__NA.s__sp20340	Fasted.skin.D5	2.25422297306	0.00448678768197
k__Bacteria.p__Proteobacteria.c__Alphaproteobacteria.o__Rhodospirillales.f__NA.g__Reyranella.s__soli	Fasted.skin.D5	2.24232778572	0.0170064729052
k__Bacteria.p__Proteobacteria.c__Alphaproteobacteria.o__Rhizobiales.f__Hyphomicrobiaceae.g__Hyphomicrobium.s__sp43599	Fasted.skin.D5	2.23554382553	0.0177053582792
k__Bacteria.p__Proteobacteria.c__Alphaproteobacteria.o__Rhodobacterales.f__Rhodobacteraceae.g__Rhodobacter.s__sp44987	Fasted.skin.D5	2.23192887343	0.0486383437051
k__Bacteria.p__Verrucomicrobia.c__Opitutae.o__Opitutales.f__Opitutaceae.g__Opitutus.s__NA	Fasted.skin.D5	2.22803550277	0.0111598280627
k__Bacteria.p__Planctomycetes.c__Planctomycetacia.o__Planctomycetales.f__Planctomycetaceae.g__Isosphaera	Fasted.skin.D5	2.22718109557	0.016798439662
k__Bacteria.p__Planctomycetes.c__NA.o__NA.f__NA.g__NA.s__sp40541	Fasted.skin.D5	2.22599386829	0.0473610551477
k__Bacteria.p__Gemmatimonadetes.c__Gemmatimonadetes.o__Gemmatimonadales.f__Gemmatimonadaceae.g__Gemmatimonas.s__sp37851	Fasted.skin.D5	2.22408982924	0.0207832074724
k__Bacteria.p__Proteobacteria.c__Betaproteobacteria.o__Methylophilales.f__Methylophilaceae	Fasted.skin.D5	2.22179017057	0.000977742095942
k__Bacteria.p__Proteobacteria.c__Betaproteobacteria.o__Methylophilales	Fasted.skin.D5	2.22092941102	0.000977742095942
k__Bacteria.p__Firmicutes.c__Bacilli.o__Bacillales.f__Family_XII.g__Exiguobacterium.s__artemiae_sibiricum	Fasted.skin.D5	2.21630458611	0.0282317599976
k__Bacteria.p__Verrucomicrobia.c__Opitutae.o__Opitutales.f__Opitutaceae.g__Opitutus.s__sp68897	Fasted.skin.D5	2.214618787	0.0113373347386
k__Bacteria.p__Proteobacteria.c__Deltaproteobacteria.o__Desulfuromonadales.f__NA.g__NA.s__sp52948_sp52956	Fasted.skin.D5	2.21115144178	0.0112346889741
k__Bacteria.p__Bacteroidetes.c__Sphingobacteriia.o__Sphingobacteriales.f__Sphingobacteriaceae.g__Pedobacter.s__ruber	Fasted.skin.D5	2.20642118113	0.0171661564633
k__Bacteria.p__Planctomycetes.c__Planctomycetacia.o__Planctomycetales.f__Planctomycetaceae.g__Singulisphaera.s__sp42095	Fasted.skin.D5	2.19317136418	0.00548782910533
k__Bacteria.p__Chloroflexi.c__NA.o__NA.f__NA.g__NA	Fasted.skin.D5	2.19282656371	0.000317260720573
k__Bacteria.p__Chloroflexi.c__NA.o__NA	Fasted.skin.D5	2.19231609785	0.000317260720573
k__Bacteria.p__Chloroflexi.c__NA.o__NA.f__NA	Fasted.skin.D5	2.19231198381	0.000317260720573
k__Bacteria.p__Chloroflexi.c__NA	Fasted.skin.D5	2.19229398381	0.000317260720573
k__Bacteria.p__Proteobacteria.c__Deltaproteobacteria.o__NA.f__NA	Fasted.skin.D5	2.187614883	0.0332036492125
k__Bacteria.p__Proteobacteria.c__Deltaproteobacteria.o__NA	Fasted.skin.D5	2.18756520197	0.0332036492125
k__Bacteria.p__Proteobacteria.c__Deltaproteobacteria.o__NA.f__NA.g__NA	Fasted.skin.D5	2.18753511956	0.0332036492125
k__Bacteria.p__Proteobacteria.c__Deltaproteobacteria.o__Myxococcales.f__NA.g__NA.s__NA	Fasted.skin.D5	2.18435737261	0.00108911107359
k__Bacteria.p__Planctomycetes.c__Planctomycetacia.o__Planctomycetales.f__Planctomycetaceae.g__Planctomyces.s__sp41938	Fasted.skin.D5	2.1778018277	0.0038066939768
k__Bacteria.p__Proteobacteria.c__Betaproteobacteria.o__Burkholderiales.f__Comamonadaceae.g__NA.s__sp49268	Fasted.skin.D5	2.1672626899	0.0152342188304
k__Bacteria.p__Proteobacteria.c__Alphaproteobacteria.o__Rhizobiales.f__NA.g__Bauldia.s__consociata	Fasted.skin.D5	2.15925202999	0.0260711946539
k__Bacteria.p__Verrucomicrobia.c__NA.o__NA.f__NA.g__NA.s__sp68729	Fasted.skin.D5	2.15896715474	0.00290143608552
k__Bacteria.p__Actinobacteria.c__Actinobacteria.o__Propionibacteriales.f__Nocardioidaceae.g__Nocardioides.s__sp7683	Fasted.skin.D5	2.14610407856	0.00583525015096
k__Bacteria.p__Proteobacteria.c__Betaproteobacteria.o__Rhodocyclales.f__Rhodocyclaceae.g__Accumulibacter	Fasted.skin.D5	2.14272197769	0.0234626382104
k__Bacteria.p__Actinobacteria.c__Actinobacteria.o__Corynebacteriales.f__Mycobacteriaceae.g__Mycobacterium.s__phlei	Fasted.skin.D5	2.13807949621	0.0321400004882
k__Bacteria.p__Proteobacteria.c__Betaproteobacteria.o__Rhodocyclales.f__Rhodocyclaceae.g__Accumulibacter.s__sp50332	Fasted.skin.D5	2.1229026109	0.0234626382104
k__Bacteria.p__Bacteroidetes.c__Sphingobacteriia.o__Sphingobacteriales.f__Chitinophagaceae.g__Ferruginibacter.s__sp18118	Fasted.skin.D5	2.12114318366	0.00258790364864
k__Bacteria.p__NA.c__NA.o__NA.f__NA.g__NA.s__sp67534	Fasted.skin.D5	2.11692095625	0.0215207340376
k__Bacteria.p__Planctomycetes.c__Phycisphaerae	Fasted.skin.D5	2.11628850781	0.000848410704902
k__Bacteria.p__Planctomycetes.c__Planctomycetacia.o__Planctomycetales.f__Planctomycetaceae.g__Blastopirellula	Fasted.skin.D5	2.11620905319	0.00757873793575
k__Bacteria.p__Spirochaetae.c__Spirochaetes.o__Spirochaetales.f__Leptospiraceae.g__Turneriella	Fasted.skin.D5	2.10216406714	0.00463844314517
k__Bacteria.p__Chlamydiae.c__Chlamydiae.o__Chlamydiales.f__Parachlamydiaceae	Fasted.skin.D5	2.10031416697	0.018937514266
k__Bacteria.p__Spirochaetae.c__Spirochaetes.o__Spirochaetales.f__Leptospiraceae.g__Turneriella.s__sp66174	Fasted.skin.D5	2.09401458728	0.00463844314517
k__Bacteria.p__Spirochaetae.c__Spirochaetes.o__Spirochaetales	Fasted.skin.D5	2.09094347724	0.0321400004882
k__Bacteria.p__Spirochaetae	Fasted.skin.D5	2.08979898668	0.0321400004882
k__Bacteria.p__Spirochaetae.c__Spirochaetes	Fasted.skin.D5	2.08182722216	0.0321400004882
k__Bacteria.p__Planctomycetes.c__Planctomycetacia.o__Planctomycetales.f__Planctomycetaceae.g__NA.s__sp42294	Fasted.skin.D5	2.07314732813	0.00207896756001
k__Bacteria.p__Planctomycetes.c__Planctomycetacia.o__Planctomycetales.f__Planctomycetaceae.g__Planctomyces.s__sp41935_sp41953	Fasted.skin.D5	2.07026437493	6.17688496646e-05
k__Bacteria.p__Actinobacteria.c__Acidimicrobiia.o__Acidimicrobiales.f__NA.g__NA.s__sp4577_sp4629	Fasted.skin.D5	2.06981615625	0.00559729542498
k__Bacteria.p__Planctomycetes.c__Phycisphaerae.o__Phycisphaerales.f__Phycisphaeraceae	Fasted.skin.D5	2.05790966803	0.000679816418646
k__Bacteria.p__Planctomycetes.c__Phycisphaerae.o__Phycisphaerales	Fasted.skin.D5	2.05682323991	0.000679816418646
k__Bacteria.p__Actinobacteria.c__Acidimicrobiia.o__Acidimicrobiales.f__NA.g__NA.s__sp4494	Fasted.skin.D5	2.05282652513	0.0170064729052
k__Bacteria.p__Proteobacteria.c__Betaproteobacteria.o__Burkholderiales.f__Comamonadaceae.g__Variovorax.s__sp49195	Fasted.skin.D5	2.04995008931	0.0195065934713
k__Bacteria.p__Proteobacteria.c__Alphaproteobacteria.o__Rhizobiales.f__NA.g__Bauldia.s__litoralis	Fasted.skin.D5	2.04408080743	0.0172697682981
k__Bacteria.p__Proteobacteria.c__Alphaproteobacteria.o__Caulobacterales.f__Caulobacteraceae.g__Phenylobacterium	Fasted.skin.D5	2.04023159271	0.0269396753994
k__Bacteria.p__Proteobacteria.c__Alphaproteobacteria.o__NA.f__NA.g__NA	Fasted.skin.D5	2.03994092506	0.00121939630123
k__Bacteria.p__Proteobacteria.c__Alphaproteobacteria.o__Rhodospirillales.f__NA.g__NA.s__sp45795	Fasted.skin.D5	2.03688938097	0.0108469458488
k__Bacteria.p__Proteobacteria.c__NA.o__NA.f__NA.g__NA.s__sp65848	Fasted.skin.D5	2.03239445531	0.00127511885878
k__Bacteria.p__Actinobacteria.c__Actinobacteria.o__Pseudonocardiales.f__Pseudonocardiaceae.g__Crossiella	Fasted.skin.D5	2.02786718579	0.00479974252007
k__Bacteria.p__Gemmatimonadetes.c__Gemmatimonadetes.o__Gemmatimonadales.f__Gemmatimonadaceae.g__NA.s__sp38002	Fasted.skin.D5	2.02736732365	0.0463489175687
k__Bacteria.p__Chlamydiae.c__Chlamydiae.o__Chlamydiales.f__Parachlamydiaceae.g__Neochlamydia	Fasted.skin.D5	2.02727982684	0.046893649871
k__Bacteria.p__Chlamydiae.c__Chlamydiae.o__Chlamydiales.f__Parachlamydiaceae.g__Neochlamydia.s__sp19941	Fasted.skin.D5	2.02616542092	0.046893649871
k__Bacteria.p__Actinobacteria.c__Actinobacteria.o__Propionibacteriales.f__Nocardioidaceae.g__Nocardioides.s__islandensis	Fasted.skin.D5	2.02485344406	0.000279219114095
k__Bacteria.p__Actinobacteria.c__Actinobacteria.o__Pseudonocardiales.f__Pseudonocardiaceae.g__Crossiella.s__sp7967	Fasted.skin.D5	2.02392215447	0.00479974252007
k__Bacteria.p__Proteobacteria.c__Alphaproteobacteria.o__NA.f__NA	Fasted.skin.D5	2.02181158526	0.00309407798678
k__Bacteria.p__Bacteroidetes.c__Flavobacteriia.o__Flavobacteriales.f__Flavobacteriaceae.g__Flavobacterium.s__succinicans	Fasted.skin.D5	2.02169941485	0.00463844314517
k__Bacteria.p__Planctomycetes.c__Planctomycetacia.o__Planctomycetales.f__Planctomycetaceae.g__Blastopirellula.s__sp41397	Fasted.skin.D5	2.0188605863	0.0264058681285
k__Bacteria.p__Proteobacteria.c__Alphaproteobacteria.o__NA	Fasted.skin.D5	2.0187775926	0.00309407798678
k__Bacteria.p__Cyanobacteria.c__Chloroplast	Feed	5.57111859246	1.08720435651e-06
k__Bacteria.p__Cyanobacteria	Feed	5.57110854533	3.07102431542e-07
k__Bacteria.p__Cyanobacteria.c__Chloroplast.o__NA	Feed	5.54713274663	1.43986019119e-07
k__Bacteria.p__Cyanobacteria.c__Chloroplast.o__NA.f__NA	Feed	5.54712955363	1.43986019119e-07
k__Bacteria.p__Cyanobacteria.c__Chloroplast.o__NA.f__NA.g__NA	Feed	5.46375515725	1.43986019119e-07
k__Bacteria.p__Cyanobacteria.c__Chloroplast.o__NA.f__NA.g__NA.s__NA	Feed	5.46370252263	1.65995514268e-09
k__Bacteria.p__Proteobacteria.c__Alphaproteobacteria.o__Rickettsiales.f__Mitochondria	Feed	4.83364199108	3.03242424831e-06
k__Bacteria.p__Proteobacteria.c__Alphaproteobacteria.o__Rickettsiales	Feed	4.8291353426	6.86531343601e-08
k__Bacteria.p__Proteobacteria.c__Alphaproteobacteria.o__Rickettsiales.f__Mitochondria.g__Arundo_Oryza_meyeriana	Feed	4.76391116671	9.04393013785e-11
k__Bacteria.p__Proteobacteria.c__Alphaproteobacteria.o__Rickettsiales.f__Mitochondria.g__Arundo_Oryza_meyeriana.s__NA	Feed	4.76391115103	9.04393013785e-11
k__Bacteria.p__Firmicutes	Feed	4.7125726932	0.000156116453219
k__Bacteria.p__Firmicutes.c__Bacilli	Feed	4.67976283217	0.000134436857228
k__Bacteria.p__Firmicutes.c__Bacilli.o__Lactobacillales	Feed	4.67095894046	2.44371388336e-05
k__Bacteria.p__Cyanobacteria.c__Chloroplast.o__NA.f__NA.g__Sugarcane.s__phytoplasma	Feed	4.53884774788	9.04393013785e-11
k__Bacteria.p__Cyanobacteria.c__Chloroplast.o__NA.f__NA.g__Sugarcane	Feed	4.53884773417	9.04393013785e-11
k__Bacteria.p__Firmicutes.c__Bacilli.o__Lactobacillales.f__Lactobacillaceae	Feed	4.47980117335	7.61039091502e-08
k__Bacteria.p__Firmicutes.c__Bacilli.o__Lactobacillales.f__Lactobacillaceae.g__Lactobacillus	Feed	4.45263311749	7.61039091502e-08
k__Bacteria.p__Cyanobacteria.c__Chloroplast.o__NA.f__NA.g__Helianthus.s__annuus	Feed	4.42296479338	9.04393013785e-11
k__Bacteria.p__Cyanobacteria.c__Chloroplast.o__NA.f__NA.g__Helianthus	Feed	4.42296476722	9.04393013785e-11
k__Bacteria.p__Cyanobacteria.c__Chloroplast.o__Lathyrus_sativus	Feed	4.21755030572	9.04393013785e-11
k__Bacteria.p__Cyanobacteria.c__Chloroplast.o__Lathyrus_sativus.f__Lathyrus_sativus.g__NA	Feed	4.21755029771	9.04393013785e-11
k__Bacteria.p__Cyanobacteria.c__Chloroplast.o__Lathyrus_sativus.f__Lathyrus_sativus	Feed	4.21755026275	9.04393013785e-11
k__Bacteria.p__Cyanobacteria.c__Chloroplast.o__Lathyrus_sativus.f__Lathyrus_sativus.g__NA.s__sp21976	Feed	4.21755024469	9.04393013785e-11
k__Bacteria.p__Firmicutes.c__Bacilli.o__Lactobacillales.f__Leuconostocaceae	Feed	4.07983955098	9.04393013785e-11
k__Bacteria.p__Firmicutes.c__Bacilli.o__Lactobacillales.f__Lactobacillaceae.g__Lactobacillus.s__salivarius	Feed	4.02951559881	9.04393013785e-11
k__Bacteria.p__Proteobacteria.c__Alphaproteobacteria.o__Rickettsiales.f__Mitochondria.g__NA	Feed	4.00406556883	3.03242424831e-06
k__Bacteria.p__Firmicutes.c__Bacilli.o__Lactobacillales.f__Leuconostocaceae.g__Leuconostoc	Feed	3.94978564503	9.04393013785e-11
k__Bacteria.p__Firmicutes.c__Bacilli.o__Lactobacillales.f__Leuconostocaceae.g__Leuconostoc.s__citreum_holzapfelii	Feed	3.88949341232	9.04393013785e-11
k__Bacteria.p__Firmicutes.c__Bacilli.o__Lactobacillales.f__Lactobacillaceae.g__Lactobacillus.s__delbrueckii	Feed	3.88358671889	9.04393013785e-11
k__Bacteria.p__Proteobacteria.c__Alphaproteobacteria.o__Rickettsiales.f__Mitochondria.g__NA.s__sp46933	Feed	3.86655990189	9.04393013785e-11
k__Bacteria	Feed	3.82334964562	2.61326128646e-09
k__Bacteria.p__Firmicutes.c__Bacilli.o__Lactobacillales.f__Streptococcaceae	Feed	3.6550102881	1.1201520416e-06
k__Bacteria.p__Proteobacteria.c__Gammaproteobacteria.o__Vibrionales.f__Vibrionaceae.g__Photobacterium	Feed	3.61278399153	9.04393013785e-11
k__Bacteria.p__Proteobacteria.c__Gammaproteobacteria.o__Vibrionales	Feed	3.60025581957	0.000651237103551
k__Bacteria.p__Proteobacteria.c__Gammaproteobacteria.o__Vibrionales.f__Vibrionaceae	Feed	3.60025581957	0.000651237103551
k__Bacteria.p__Proteobacteria.c__Gammaproteobacteria.o__Vibrionales.f__Vibrionaceae.g__Photobacterium.s__kishitanii	Feed	3.58452882275	9.04393013785e-11
k__Bacteria.p__Firmicutes.c__Bacilli.o__Lactobacillales.f__Streptococcaceae.g__Lactococcus	Feed	3.58216347182	9.04393013785e-11
k__Bacteria.p__Firmicutes.c__Clostridia	Feed	3.560630569	8.93059840153e-06
k__Bacteria.p__Firmicutes.c__Clostridia.o__Clostridiales	Feed	3.5604658206	8.93059840153e-06
k__Bacteria.p__Firmicutes.c__Bacilli.o__Lactobacillales.f__Leuconostocaceae.g__Weissella	Feed	3.49304162575	9.04393013785e-11
k__Bacteria.p__Firmicutes.c__Bacilli.o__Lactobacillales.f__Leuconostocaceae.g__Weissella.s__cibaria_confusa	Feed	3.48771423084	9.04393013785e-11
k__Bacteria.p__Firmicutes.c__Bacilli.o__Lactobacillales.f__Streptococcaceae.g__Lactococcus.s__lactis	Feed	3.47836700979	9.04393013785e-11
k__Bacteria.p__Firmicutes.c__Bacilli.o__Lactobacillales.f__Lactobacillaceae.g__Lactobacillus.s__fermentum	Feed	3.43158793575	9.04393013785e-11
k__Bacteria.p__Firmicutes.c__Clostridia.o__Clostridiales.f__Peptostreptococcaceae	Feed	3.40558941944	1.81160052922e-06
k__Bacteria.p__Firmicutes.c__Clostridia.o__Clostridiales.f__Peptostreptococcaceae.g__Terrisporobacter.s__sp34390_sp34393	Feed	3.39003641096	9.04393013785e-11
k__Bacteria.p__Firmicutes.c__Clostridia.o__Clostridiales.f__Peptostreptococcaceae.g__Terrisporobacter	Feed	3.39003633744	9.04393013785e-11
k__Bacteria.p__Proteobacteria.c__Alphaproteobacteria.o__Rickettsiales.f__Mitochondria.g__NA.s__arietinum	Feed	3.36131772003	9.04393013785e-11
k__Bacteria.p__Cyanobacteria.c__Chloroplast.o__Glycine_soja	Feed	3.32157856706	9.04393013785e-11
k__Bacteria.p__Cyanobacteria.c__Chloroplast.o__Glycine_soja.f__Glycine_soja.g__Glycine.s__soja	Feed	3.32157840846	9.04393013785e-11
k__Bacteria.p__Cyanobacteria.c__Chloroplast.o__Glycine_soja.f__Glycine_soja	Feed	3.32157824918	9.04393013785e-11
k__Bacteria.p__Cyanobacteria.c__Chloroplast.o__Glycine_soja.f__Glycine_soja.g__Glycine	Feed	3.32157819022	9.04393013785e-11
k__Bacteria.p__Firmicutes.c__Bacilli.o__Lactobacillales.f__Lactobacillaceae.g__Pediococcus.s__argentinicus	Feed	3.26418372992	9.04393013785e-11
k__Bacteria.p__Firmicutes.c__Bacilli.o__Lactobacillales.f__Lactobacillaceae.g__Pediococcus	Feed	3.26418347434	9.04393013785e-11
k__Bacteria.p__Firmicutes.c__Bacilli.o__Bacillales.f__Bacillaceae.g__Anoxybacillus	Feed	3.22000212963	0.00157742289813
k__Bacteria.p__Firmicutes.c__Bacilli.o__Lactobacillales.f__Lactobacillaceae.g__Lactobacillus.s__johnsonii	Feed	3.19994329255	9.04393013785e-11
k__Bacteria.p__Cyanobacteria.c__Chloroplast.o__NA.f__NA.g__NA.s__aestivum	Feed	3.19689660751	0.00157742289813
k__Bacteria.p__Firmicutes.c__Bacilli.o__Lactobacillales.f__Lactobacillaceae.g__Lactobacillus.s__NA	Feed	3.16866202371	9.04393013785e-11
k__Bacteria.p__Cyanobacteria.c__Chloroplast.o__Boechera_gunnisoniana.f__Boechera_gunnisoniana	Feed	3.15889164347	9.04393013785e-11
k__Bacteria.p__Cyanobacteria.c__Chloroplast.o__Boechera_gunnisoniana.f__Boechera_gunnisoniana.g__Boechera_Brassica.s__gunnisoniana_napus_sp21762	Feed	3.15888842362	9.04393013785e-11
k__Bacteria.p__Cyanobacteria.c__Chloroplast.o__Boechera_gunnisoniana	Feed	3.1588870157	9.04393013785e-11
k__Bacteria.p__Cyanobacteria.c__Chloroplast.o__Boechera_gunnisoniana.f__Boechera_gunnisoniana.g__Boechera_Brassica	Feed	3.15888662296	9.04393013785e-11
k__Bacteria.p__Firmicutes.c__Bacilli.o__Bacillales.f__Bacillaceae	Feed	3.12048208732	9.04393013785e-11
k__Bacteria.p__Firmicutes.c__Bacilli.o__Bacillales.f__Bacillaceae.g__Anoxybacillus.s__flavithermus	Feed	3.11423135178	0.00157742289813
k__Bacteria.p__Firmicutes.c__Bacilli.o__Bacillales.f__Bacillaceae.g__Ureibacillus.s__composti	Feed	2.99406514052	0.00157742289813
k__Bacteria.p__Firmicutes.c__Bacilli.o__Lactobacillales.f__Lactobacillaceae.g__Lactobacillus.s__helveticus	Feed	2.97208480439	9.04393013785e-11
k__Bacteria.p__Fusobacteria.c__Fusobacteriia.o__Fusobacteriales.f__Fusobacteriaceae	Feed	2.96249223247	9.04393013785e-11
k__Bacteria.p__Fusobacteria.c__Fusobacteriia.o__Fusobacteriales	Feed	2.95794771488	1.06491426006e-07
k__Bacteria.p__Fusobacteria	Feed	2.95778784272	1.06491426006e-07
k__Bacteria.p__Fusobacteria.c__Fusobacteriia	Feed	2.95737233499	1.06491426006e-07
k__Bacteria.p__Firmicutes.c__Bacilli.o__Lactobacillales.f__Streptococcaceae.g__Lactococcus.s__sp29466	Feed	2.9140179995	9.04393013785e-11
k__Bacteria.p__Firmicutes.c__Bacilli.o__Lactobacillales.f__Lactobacillaceae.g__Lactobacillus.s__ingluviei	Feed	2.8799375769	9.04393013785e-11
k__Bacteria.p__Firmicutes.c__Bacilli.o__Bacillales.f__Bacillaceae.g__Bacillus	Feed	2.86832659271	7.86346624667e-09
k__Bacteria.p__Firmicutes.c__Bacilli.o__Lactobacillales.f__Leuconostocaceae.g__Leuconostoc.s__palmae	Feed	2.85700872994	7.86346624667e-09
k__Bacteria.p__Firmicutes.c__Bacilli.o__Lactobacillales.f__Streptococcaceae.g__Streptococcus	Feed	2.84632360568	1.1201520416e-06
k__Bacteria.p__Fusobacteria.c__Fusobacteriia.o__Fusobacteriales.f__Fusobacteriaceae.g__Fusobacterium	Feed	2.83276743203	9.04393013785e-11
k__Bacteria.p__Fusobacteria.c__Fusobacteriia.o__Fusobacteriales.f__Fusobacteriaceae.g__Fusobacterium.s__sp37464	Feed	2.83276686115	9.04393013785e-11
k__Bacteria.p__Firmicutes.c__Bacilli.o__Lactobacillales.f__Enterococcaceae.g__Enterococcus.s__cecorum	Feed	2.77780876978	0.00157742289813
k__Bacteria.p__Firmicutes.c__Bacilli.o__Lactobacillales.f__Streptococcaceae.g__Streptococcus.s__downei	Feed	2.76295709209	0.00157742289813
k__Bacteria.p__Cyanobacteria.c__Chloroplast.o__NA.f__NA.g__Trifolium	Feed	2.70721963503	9.04393013785e-11
k__Bacteria.p__Cyanobacteria.c__Chloroplast.o__NA.f__NA.g__Trifolium.s__repens	Feed	2.70721805055	9.04393013785e-11
k__Bacteria.p__Proteobacteria.c__Alphaproteobacteria.o__Sphingomonadales.f__Sphingomonadaceae.g__Sphingomonas.s__aerolata_faeni_ginsenosidivorax	Feed	2.70392869794	0.00157742289813
k__Bacteria.p__Firmicutes.c__Bacilli.o__Bacillales.f__Bacillaceae.g__Ureibacillus	Feed	2.69659309282	0.00157742289813
k__Bacteria.p__Firmicutes.c__Clostridia.o__Clostridiales.f__Clostridiaceae.g__Clostridium	Feed	2.69432483476	1.38973829399e-06
k__Bacteria.p__Firmicutes.c__Clostridia.o__Clostridiales.f__Clostridiaceae	Feed	2.69432054954	1.38973829399e-06
k__Bacteria.p__Firmicutes.c__Clostridia.o__Clostridiales.f__Family_XI	Feed	2.67966699726	1.63188391635e-08
k__Bacteria.p__Firmicutes.c__Bacilli.o__Bacillales.f__Bacillaceae.g__Geobacillus.s__caldoxylosilyticus_toebii	Feed	2.66541620127	9.04393013785e-11
k__Bacteria.p__Firmicutes.c__Bacilli.o__Bacillales.f__Bacillaceae.g__Geobacillus	Feed	2.66541439346	9.04393013785e-11
k__Bacteria.p__Firmicutes.c__Bacilli.o__Lactobacillales.f__Lactobacillaceae.g__Lactobacillus.s__porcinae	Feed	2.66212548388	9.04393013785e-11
k__Bacteria.p__Proteobacteria.c__Gammaproteobacteria.o__Alteromonadales.f__Moritellaceae.g__Moritella.s__dasanensis	Feed	2.63144973686	3.3135564401e-05
k__Bacteria.p__Firmicutes.c__Clostridia.o__Clostridiales.f__NA.g__Caloramator	Feed	2.60909199647	3.3135564401e-05
k__Bacteria.p__Firmicutes.c__Bacilli.o__Lactobacillales.f__Lactobacillaceae.g__Lactobacillus.s__mucosae	Feed	2.594278575	9.04393013785e-11
k__Bacteria.p__Firmicutes.c__Bacilli.o__Lactobacillales.f__Leuconostocaceae.g__Leuconostoc.s__pseudomesenteroides	Feed	2.59148573288	9.04393013785e-11
k__Bacteria.p__Firmicutes.c__Bacilli.o__Lactobacillales.f__Lactobacillaceae.g__Lactobacillus.s__harbinensis	Feed	2.5849222532	0.00157742289813
k__Bacteria.p__Firmicutes.c__Bacilli.o__Lactobacillales.f__Enterococcaceae.g__Enterococcus	Feed	2.58244106778	0.00157742289813
k__Bacteria.p__Firmicutes.c__Bacilli.o__Lactobacillales.f__Lactobacillaceae.g__Lactobacillus.s__pontis	Feed	2.5780161511	9.04393013785e-11
k__Bacteria.p__Actinobacteria.c__Actinobacteria.o__Bifidobacteriales	Feed	2.55473126918	3.02457171186e-09
k__Bacteria.p__Actinobacteria.c__Actinobacteria.o__Bifidobacteriales.f__Bifidobacteriaceae	Feed	2.55443124689	3.02457171186e-09
k__Bacteria.p__Actinobacteria.c__Actinobacteria.o__Bifidobacteriales.f__Bifidobacteriaceae.g__Bifidobacterium	Feed	2.55431978239	3.02457171186e-09
k__Bacteria.p__Proteobacteria.c__Alphaproteobacteria.o__Rickettsiales.f__Mitochondria.g__NA.s__sp46949	Feed	2.54127391232	7.86346624667e-09
k__Bacteria.p__Firmicutes.c__Bacilli.o__Lactobacillales.f__Lactobacillaceae.g__Lactobacillus.s__amylolyticus	Feed	2.53269262442	9.04393013785e-11
k__Bacteria.p__Firmicutes.c__Bacilli.o__Lactobacillales.f__Enterococcaceae.g__Vagococcus.s__fessus	Feed	2.5088674625	0.00157742289813
k__Bacteria.p__Firmicutes.c__Bacilli.o__Lactobacillales.f__Lactobacillaceae.g__Lactobacillus.s__fuchuensis	Feed	2.50639612666	0.0167342453122
k__Bacteria.p__Firmicutes.c__Bacilli.o__Lactobacillales.f__Streptococcaceae.g__Streptococcus.s__equinus_infantarius_lutetiensis	Feed	2.506382804	9.04393013785e-11
k__Bacteria.p__Firmicutes.c__Bacilli.o__Lactobacillales.f__Lactobacillaceae.g__Lactobacillus.s__reuteri_vaginalis	Feed	2.50512218783	1.02979569158e-05
k__Bacteria.p__Firmicutes.c__Clostridia.o__Clostridiales.f__Family_XI.g__Tepidimicrobium.s__sp31361	Feed	2.48773072041	9.04393013785e-11
k__Bacteria.p__Firmicutes.c__Clostridia.o__Clostridiales.f__Family_XI.g__Tepidimicrobium	Feed	2.48772519025	9.04393013785e-11
k__Bacteria.p__Proteobacteria.c__Gammaproteobacteria.o__Enterobacteriales.f__Enterobacteriaceae.g__Pantoea.s__vagans	Feed	2.48682848589	0.00157742289813
k__Bacteria.p__Firmicutes.c__Bacilli.o__Bacillales.f__Bacillaceae.g__Bacillus.s__sp25944	Feed	2.47755206909	0.00157742289813
k__Bacteria.p__Firmicutes.c__Bacilli.o__Bacillales.f__Bacillaceae.g__Bacillus.s__thermocloacae	Feed	2.47084480419	0.00157742289813
k__Bacteria.p__Fusobacteria.c__Fusobacteriia.o__Fusobacteriales.f__Fusobacteriaceae.g__Cetobacterium.s__somerae	Feed	2.46833327662	3.3135564401e-05
k__Bacteria.p__Firmicutes.c__Clostridia.o__Clostridiales.f__NA.g__Caloramator.s__proteoclasticus	Feed	2.45138398728	3.3135564401e-05
k__Bacteria.p__Actinobacteria.c__Actinobacteria.o__Bifidobacteriales.f__Bifidobacteriaceae.g__Bifidobacterium.s__mongoliense	Feed	2.43167938004	7.86346624667e-09
k__Bacteria.p__Firmicutes.c__Bacilli.o__Lactobacillales.f__Streptococcaceae.g__Streptococcus.s__salivarius_thermophilus	Feed	2.42752574347	5.63280157328e-07
k__Bacteria.p__Firmicutes.c__Erysipelotrichia.o__Erysipelotrichales.f__Erysipelotrichaceae.g__NA.s__sp36726	Feed	2.41938097479	0.00157742289813
k__Bacteria.p__Firmicutes.c__Clostridia.o__Clostridiales.f__Clostridiaceae.g__Clostridium.s__thermopalmarium	Feed	2.41885038885	7.86346624667e-09
k__Bacteria.p__Firmicutes.c__Clostridia.o__Clostridiales.f__Peptostreptococcaceae.g__Peptostreptococcus	Feed	2.4170941555	0.00157742289813
k__Bacteria.p__Firmicutes.c__Bacilli.o__Lactobacillales.f__Lactobacillaceae.g__Lactobacillus.s__curvatus	Feed	2.39843973459	0.000516815908257
k__Bacteria.p__Proteobacteria.c__Gammaproteobacteria.o__Enterobacteriales.f__Enterobacteriaceae	Feed	2.38895617279	1.62823830976e-05
k__Bacteria.p__Proteobacteria.c__Gammaproteobacteria.o__Enterobacteriales	Feed	2.38839314566	1.62823830976e-05
k__Bacteria.p__Firmicutes.c__Bacilli.o__Bacillales.f__Bacillaceae.g__Bacillus.s__smithii	Feed	2.38267794123	5.63280157328e-07
k__Bacteria.p__Proteobacteria.c__Gammaproteobacteria.o__Enterobacteriales.f__Enterobacteriaceae.g__Pantoea	Feed	2.36459591093	7.86346624667e-09
k__Bacteria.p__Firmicutes.c__Bacilli.o__Lactobacillales.f__Lactobacillaceae.g__Lactobacillus.s__sakei	Feed	2.34193997367	0.00157742289813
k__Bacteria.p__Proteobacteria.c__Gammaproteobacteria.o__Enterobacteriales.f__Enterobacteriaceae.g__Pantoea.s__agglomerans	Feed	2.33554138238	3.3135564401e-05
k__Bacteria.p__Firmicutes.c__Clostridia.o__Clostridiales.f__Clostridiaceae.g__Clostridium.s__novyi	Feed	2.32345435427	0.00157742289813
k__Bacteria.p__Proteobacteria.c__Alphaproteobacteria.o__Rhodobacterales.f__Rhodobacteraceae.g__Paracoccus.s__carotinifaciens_marcusii	Feed	2.30277780002	0.000129039751116
k__Bacteria.p__Firmicutes.c__Bacilli.o__Lactobacillales.f__Lactobacillaceae.g__Lactobacillus.s__vaccinostercus	Feed	2.29708288212	0.00157742289813
k__Bacteria.p__Firmicutes.c__Bacilli.o__Lactobacillales.f__Enterococcaceae	Feed	2.29031409295	5.63280157328e-07
k__Bacteria.p__Firmicutes.c__Clostridia.o__Clostridiales.f__Clostridiaceae.g__Clostridium.s__septicum	Feed	2.27393801664	7.86346624667e-09
k__Bacteria.p__Firmicutes.c__Clostridia.o__Clostridiales.f__Family_XI.g__Anaerosalibacter.s__bizertensis	Feed	2.24301851574	3.3135564401e-05
k__Bacteria.p__Fusobacteria.c__Fusobacteriia.o__Fusobacteriales.f__Fusobacteriaceae.g__Cetobacterium	Feed	2.23941266596	3.3135564401e-05
k__Bacteria.p__Firmicutes.c__Bacilli.o__Bacillales.f__Bacillaceae.g__Bacillus.s__coagulans	Feed	2.23221601072	0.00157742289813
k__Bacteria.p__Firmicutes.c__Clostridia.o__Clostridiales.f__Family_XI.g__Anaerosalibacter	Feed	2.22692939184	3.3135564401e-05
k__Bacteria.p__Proteobacteria.c__Gammaproteobacteria.o__Alteromonadales.f__Moritellaceae.g__Moritella	Feed	2.22090179015	5.63280157328e-07
k__Bacteria.p__Proteobacteria.c__Gammaproteobacteria.o__Alteromonadales.f__Moritellaceae	Feed	2.22086898553	5.63280157328e-07
k__Bacteria.p__Firmicutes.c__Bacilli.o__Lactobacillales.f__Lactobacillaceae.g__Lactobacillus.s__casei_paracasei	Feed	2.16853049087	3.3135564401e-05
k__Bacteria.p__Firmicutes.c__Bacilli.o__Lactobacillales.f__Enterococcaceae.g__Vagococcus	Feed	2.12601611777	3.3135564401e-05
k__Bacteria.p__Fusobacteria.c__Fusobacteriia.o__Fusobacteriales.f__Fusobacteriaceae.g__Psychrilyobacter	Feed	2.10285203454	5.63280157328e-07
k__Bacteria.p__Fusobacteria.c__Fusobacteriia.o__Fusobacteriales.f__Fusobacteriaceae.g__Psychrilyobacter.s__atlanticus	Feed	2.10285185886	5.63280157328e-07
k__Bacteria.p__Proteobacteria.c__Alphaproteobacteria.o__Rickettsiales.f__Mitochondria.g__NA.s__NA	Feed	2.10070031638	3.3135564401e-05
k__Bacteria.p__Firmicutes.c__Clostridia.o__Clostridiales.f__NA	Feed	2.09870192853	0.00741126466522
k__Bacteria.p__Firmicutes.c__Bacilli.o__Lactobacillales.f__Leuconostocaceae.g__Leuconostoc.s__lactis	Feed	2.07944982189	0.00157742289813
k__Bacteria.p__Firmicutes.c__Erysipelotrichia.o__Erysipelotrichales.f__Erysipelotrichaceae	Feed	2.01460853781	0.000993431818037
k__Bacteria.p__Actinobacteria.c__Actinobacteria.o__Bifidobacteriales.f__Bifidobacteriaceae.g__Bifidobacterium.s__thermacidophilum_thermophilum	Feed	2.0113588739	0.00157742289813

## Sheet: Water
Taxa	Group	LDA value	P value
k__Bacteria.p__Proteobacteria	Fasted.water.D0	5.47731105607	9.66590309261e-10
k__Bacteria.p__Proteobacteria.c__Gammaproteobacteria	Fasted.water.D0	5.27487749183	1.5405279787e-06
k__Bacteria.p__Proteobacteria.c__Gammaproteobacteria.o__Thiotrichales	Fasted.water.D0	5.17381209815	1.20219093962e-11
k__Bacteria.p__Proteobacteria.c__Gammaproteobacteria.o__Thiotrichales.f__Francisellaceae.g__Francisella	Fasted.water.D0	5.17338868971	1.26482788643e-11
k__Bacteria.p__Proteobacteria.c__Gammaproteobacteria.o__Thiotrichales.f__Francisellaceae	Fasted.water.D0	5.17335758623	1.26482788643e-11
k__Bacteria.p__Proteobacteria.c__Gammaproteobacteria.o__Thiotrichales.f__Francisellaceae.g__Francisella.s__philomiragia	Fasted.water.D0	5.1732544601	1.40270307657e-11
k__Bacteria.p__Proteobacteria.c__Alphaproteobacteria.o__Rhodobacterales.f__Rhodobacteraceae	Fasted.water.D0	5.142076595	1.90442497389e-08
k__Bacteria.p__Proteobacteria.c__Alphaproteobacteria.o__Rhodobacterales	Fasted.water.D0	5.142076595	1.90442497389e-08
k__Bacteria.p__Proteobacteria.c__Alphaproteobacteria.o__Rhodobacterales.f__Rhodobacteraceae.g__Litoreibacter	Fasted.water.D0	5.03387476293	3.761819983e-11
k__Bacteria.p__Proteobacteria.c__Alphaproteobacteria.o__Rhodobacterales.f__Rhodobacteraceae.g__Litoreibacter.s__albidus_halocynthiae_janthinus	Fasted.water.D0	5.03377850776	3.761819983e-11
k__Bacteria.p__Proteobacteria.c__Alphaproteobacteria	Fasted.water.D0	4.95679108489	1.19002301367e-05
k__Bacteria.p__Bacteroidetes.c__Cytophagia	Fasted.water.D0	4.37406746977	1.80257269098e-05
k__Bacteria.p__Bacteroidetes.c__Cytophagia.o__Cytophagales	Fasted.water.D0	4.37406746666	1.80257269098e-05
k__Bacteria.p__Bacteroidetes.c__Cytophagia.o__Cytophagales.f__Cytophagaceae	Fasted.water.D0	4.36712281952	2.8180060389e-05
k__Bacteria.p__Bacteroidetes.c__Cytophagia.o__Cytophagales.f__Cytophagaceae.g__Leadbetterella	Fasted.water.D0	4.27933679659	3.09564322119e-05
k__Bacteria.p__Bacteroidetes.c__Cytophagia.o__Cytophagales.f__Cytophagaceae.g__Leadbetterella.s__sp15250	Fasted.water.D0	4.24640866307	1.02126310241e-05
k__Bacteria.p__Proteobacteria.c__Betaproteobacteria	Fasted.water.D0	4.20239788907	1.94073627555e-05
k__Bacteria.p__Proteobacteria.c__Betaproteobacteria.o__Burkholderiales	Fasted.water.D0	4.17763145421	3.94893971583e-05
k__Bacteria.p__Proteobacteria.c__Betaproteobacteria.o__Burkholderiales.f__Comamonadaceae	Fasted.water.D0	4.14826556614	3.84157868313e-05
k__Bacteria.p__Bacteroidetes.c__Flavobacteriia.o__Flavobacteriales.f__Cryomorphaceae	Fasted.water.D0	4.07702968512	1.26070194145e-08
k__Bacteria.p__Proteobacteria.c__Alphaproteobacteria.o__Rhodobacterales.f__Rhodobacteraceae.g__Lentibacter_Litoreibacter.s__NA	Fasted.water.D0	3.96536640749	7.28839836519e-11
k__Bacteria.p__Proteobacteria.c__Alphaproteobacteria.o__Rhodobacterales.f__Rhodobacteraceae.g__Lentibacter_Litoreibacter	Fasted.water.D0	3.96536640384	7.28839836519e-11
k__Bacteria.p__Bacteroidetes.c__Flavobacteriia.o__Flavobacteriales.f__Flavobacteriaceae.g__Flavobacterium	Fasted.water.D0	3.95192935431	1.32077371044e-06
k__Bacteria.p__Proteobacteria.c__Alphaproteobacteria.o__Rhodobacterales.f__Rhodobacteraceae.g__Lentibacter	Fasted.water.D0	3.92935788268	5.34092993507e-11
k__Bacteria.p__Proteobacteria.c__Alphaproteobacteria.o__Rhodobacterales.f__Rhodobacteraceae.g__Lentibacter.s__sp44767	Fasted.water.D0	3.92935787137	5.34092993507e-11
k__Bacteria.p__Bacteroidetes.c__Flavobacteriia.o__Flavobacteriales.f__Flavobacteriaceae.g__Polaribacter	Fasted.water.D0	3.89937762992	3.31892923641e-08
k__Bacteria.p__Bacteroidetes.c__Flavobacteriia.o__Flavobacteriales.f__Flavobacteriaceae.g__Polaribacter.s__dokdonensis	Fasted.water.D0	3.89399942244	4.47571795284e-08
k__Bacteria.p__Proteobacteria.c__Alphaproteobacteria.o__Rhodobacterales.f__Rhodobacteraceae.g__Rhodobacter.s__sp44958	Fasted.water.D0	3.81729232927	7.66487034118e-10
k__Bacteria.p__Proteobacteria.c__Gammaproteobacteria.o__Cellvibrionales	Fasted.water.D0	3.80888953711	2.50906609979e-09
k__Bacteria.p__Proteobacteria.c__Gammaproteobacteria.o__Cellvibrionales.f__Cellvibrionaceae	Fasted.water.D0	3.79736871791	1.03268533055e-09
k__Bacteria.p__Bacteroidetes.c__Flavobacteriia.o__Flavobacteriales.f__Cryomorphaceae.g__Fluviicola	Fasted.water.D0	3.78615243071	3.16827859566e-10
k__Bacteria.p__Proteobacteria.c__Gammaproteobacteria.o__Oceanospirillales	Fasted.water.D0	3.73246114714	3.28005991981e-06
k__Bacteria.p__Proteobacteria.c__Gammaproteobacteria.o__Oceanospirillales.f__Oceanospirillaceae	Fasted.water.D0	3.63586709691	2.98287277637e-05
k__Bacteria.p__Proteobacteria.c__Gammaproteobacteria.o__Alteromonadales.f__Colwelliaceae	Fasted.water.D0	3.58271748544	0.00303527713741
k__Bacteria.p__Proteobacteria.c__Gammaproteobacteria.o__Alteromonadales.f__Colwelliaceae.g__Colwellia	Fasted.water.D0	3.55742111153	0.00162677325301
k__Bacteria.p__Bacteroidetes.c__Flavobacteriia.o__Flavobacteriales.f__Cryomorphaceae.g__Salinirepens	Fasted.water.D0	3.51256649958	7.50642780684e-07
k__Bacteria.p__Proteobacteria.c__Alphaproteobacteria.o__Sphingomonadales.f__Sphingomonadaceae	Fasted.water.D0	3.50623621731	2.55991883205e-05
k__Bacteria.p__Bacteroidetes.c__Flavobacteriia.o__Flavobacteriales.f__Cryomorphaceae.g__Fluviicola.s__sp16209	Fasted.water.D0	3.48356398557	4.20983699792e-09
k__Bacteria.p__Proteobacteria.c__Alphaproteobacteria.o__Caulobacterales.f__Caulobacteraceae.g__Brevundimonas	Fasted.water.D0	3.47434970062	1.53786578918e-09
k__Bacteria.p__Proteobacteria.c__Gammaproteobacteria.o__Legionellales.f__Legionellaceae.g__NA	Fasted.water.D0	3.47336981566	3.75860486289e-11
k__Bacteria.p__Proteobacteria.c__Gammaproteobacteria.o__Legionellales.f__Legionellaceae.g__NA.s__sp60772	Fasted.water.D0	3.47336956518	1.44364508671e-11
k__Bacteria.p__Bacteroidetes.c__Flavobacteriia.o__Flavobacteriales.f__Flavobacteriaceae.g__Flavobacterium.s__gelidilacus	Fasted.water.D0	3.47207472348	3.53624331366e-09
k__Bacteria.p__Bacteroidetes.c__Flavobacteriia.o__Flavobacteriales.f__Flavobacteriaceae.g__Flavobacterium.s__ahnfeltiae_kamogawaensis	Fasted.water.D0	3.46556678703	2.89314918258e-06
k__Bacteria.p__Proteobacteria.c__Alphaproteobacteria.o__Caulobacterales.f__Caulobacteraceae.g__Brevundimonas.s__alba	Fasted.water.D0	3.46225897538	8.85439353276e-09
k__Bacteria.p__Proteobacteria.c__Gammaproteobacteria.o__Alteromonadales.f__Colwelliaceae.g__Colwellia.s__sp56516	Fasted.water.D0	3.45874115524	7.40812833746e-06
k__Bacteria.p__Proteobacteria.c__Gammaproteobacteria.o__Alteromonadales.f__Shewanellaceae	Fasted.water.D0	3.35940888792	2.29666181222e-11
k__Bacteria.p__Proteobacteria.c__Gammaproteobacteria.o__Alteromonadales.f__Shewanellaceae.g__Shewanella	Fasted.water.D0	3.35604895695	2.24355706022e-11
k__Bacteria.p__Proteobacteria.c__Alphaproteobacteria.o__Sphingomonadales.f__Sphingomonadaceae.g__Sphingomonas	Fasted.water.D0	3.33549020835	5.24397643941e-06
k__Bacteria.p__Verrucomicrobia.c__Verrucomicrobiae.o__Verrucomicrobiales.f__Verrucomicrobiaceae	Fasted.water.D0	3.30378192211	1.83561634247e-07
k__Bacteria.p__Bacteroidetes.c__Flavobacteriia.o__Flavobacteriales.f__Cryomorphaceae.g__Fluviicola.s__sp16214_sp16352	Fasted.water.D0	3.25862006772	5.04843454901e-10
k__Bacteria.p__Proteobacteria.c__Alphaproteobacteria.o__Rhodobacterales.f__Rhodobacteraceae.g__Pseudorhodobacter.s__ferrugineus	Fasted.water.D0	3.25516333065	1.44731902893e-07
k__Bacteria.p__Proteobacteria.c__Alphaproteobacteria.o__Rhodobacterales.f__Rhodobacteraceae.g__Pseudorhodobacter	Fasted.water.D0	3.25516286048	1.44731902893e-07
k__Bacteria.p__Bacteroidetes.c__Sphingobacteriia.o__Sphingobacteriales.f__Saprospiraceae.g__Aureispira	Fasted.water.D0	3.24302568283	0.0060063834802
k__Bacteria.p__Bacteroidetes.c__Flavobacteriia.o__Flavobacteriales.f__Cryomorphaceae.g__Owenweeksia.s__sp16332	Fasted.water.D0	3.23392241154	6.91204240133e-07
k__Bacteria.p__Proteobacteria.c__Alphaproteobacteria.o__Rhodobacterales.f__Rhodobacteraceae.g__NA	Fasted.water.D0	3.20433808707	0.000248989739406
k__Bacteria.p__Bacteroidetes.c__Sphingobacteriia.o__Sphingobacteriales.f__Saprospiraceae.g__Aureispira.s__sp18739	Fasted.water.D0	3.20279493214	0.0060063834802
k__Bacteria.p__Verrucomicrobia.c__Verrucomicrobiae.o__Verrucomicrobiales.f__Verrucomicrobiaceae.g__Luteolibacter	Fasted.water.D0	3.19793534698	2.27914681024e-07
k__Bacteria.p__Proteobacteria.c__Alphaproteobacteria.o__Rhodobacterales.f__Rhodobacteraceae.g__NA.s__sp45365	Fasted.water.D0	3.18200286542	0.000729111571789
k__Bacteria.p__Verrucomicrobia.c__Verrucomicrobiae.o__Verrucomicrobiales.f__Verrucomicrobiaceae.g__Luteolibacter.s__algae	Fasted.water.D0	3.13611425722	2.33319601655e-07
k__Bacteria.p__Proteobacteria.c__Betaproteobacteria.o__Burkholderiales.f__Comamonadaceae.g__Rhodoferax	Fasted.water.D0	3.13601316564	0.0330181812865
k__Bacteria.p__Bacteroidetes.c__Flavobacteriia.o__Flavobacteriales.f__Cryomorphaceae.g__Salinirepens.s__sp16337	Fasted.water.D0	3.13310881493	4.00774829972e-06
k__Bacteria.p__Bacteroidetes.c__Flavobacteriia.o__Flavobacteriales.f__Flavobacteriaceae.g__Flavobacterium.s__degerlachei	Fasted.water.D0	3.12017801812	7.66799247268e-09
k__Bacteria.p__Proteobacteria.c__Alphaproteobacteria.o__Sphingomonadales.f__Sphingomonadaceae.g__Sphingomonas.s__sp47825	Fasted.water.D0	3.10547247432	6.41092437245e-07
k__Bacteria.p__Planctomycetes.c__Planctomycetacia.o__Planctomycetales.f__Planctomycetaceae.g__NA.s__sp41643	Fasted.water.D0	3.07888142236	3.06067211926e-05
k__Bacteria.p__Proteobacteria.c__Betaproteobacteria.o__Burkholderiales.f__Comamonadaceae.g__Rhodoferax.s__saidenbachensis	Fasted.water.D0	3.00229999504	0.0182288905975
k__Bacteria.p__Proteobacteria.c__Gammaproteobacteria.o__Alteromonadales.f__Shewanellaceae.g__Shewanella.s__arctica_frigidimarina	Fasted.water.D0	2.9599302751	6.09725635033e-10
k__Bacteria.p__Proteobacteria.c__Gammaproteobacteria.o__Alteromonadales.f__Shewanellaceae.g__Shewanella.s__baltica	Fasted.water.D0	2.95435932278	8.23154477433e-10
k__Bacteria.p__Proteobacteria.c__Alphaproteobacteria.o__Caulobacterales.f__Hyphomonadaceae.g__Woodsholea	Fasted.water.D0	2.94252674179	2.74960224623e-07
k__Bacteria.p__Proteobacteria.c__Betaproteobacteria.o__Burkholderiales.f__Oxalobacteraceae	Fasted.water.D0	2.93677385249	0.00301343859799
k__Bacteria.p__Bacteroidetes.c__Flavobacteriia.o__Flavobacteriales.f__Cryomorphaceae.g__Fluviicola.s__sp16221	Fasted.water.D0	2.87869328592	5.89132392745e-09
k__Bacteria.p__Proteobacteria.c__Gammaproteobacteria.o__Oceanospirillales.f__Oleiphilaceae.g__Oleiphilus	Fasted.water.D0	2.75490145696	0.00160650216865
k__Bacteria.p__Proteobacteria.c__Gammaproteobacteria.o__Oceanospirillales.f__Oleiphilaceae	Fasted.water.D0	2.75490070778	0.00160650216865
k__Bacteria.p__Proteobacteria.c__Gammaproteobacteria.o__Alteromonadales.f__Pseudoalteromonadaceae.g__Pseudoalteromonas.s__NA	Fasted.water.D0	2.75284717605	6.93094673625e-08
k__Bacteria.p__Proteobacteria.c__Betaproteobacteria.o__Burkholderiales.f__Oxalobacteraceae.g__Undibacterium	Fasted.water.D0	2.75257432865	0.0221371284811
k__Bacteria.p__Proteobacteria.c__Gammaproteobacteria.o__Oceanospirillales.f__Oleiphilaceae.g__Oleiphilus.s__sp61783	Fasted.water.D0	2.73504904438	0.00264258214051
k__Bacteria.p__Bacteroidetes.c__Cytophagia.o__Cytophagales.f__Cytophagaceae.g__Cytophaga	Fasted.water.D0	2.70666230337	0.000145021712603
k__Bacteria.p__Bacteroidetes.c__Cytophagia.o__Cytophagales.f__Cytophagaceae.g__Cytophaga.s__sp15115	Fasted.water.D0	2.70666149281	0.000145021712603
k__Bacteria.p__Proteobacteria.c__Betaproteobacteria.o__Burkholderiales.f__Comamonadaceae.g__Rhizobacter.s__dauci_fulvus	Fasted.water.D0	2.68194521176	5.64037446679e-06
k__Bacteria.p__Proteobacteria.c__Alphaproteobacteria.o__Caulobacterales.f__Hyphomonadaceae.g__Woodsholea.s__sp42864	Fasted.water.D0	2.64452478356	9.47124869332e-08
k__Bacteria.p__Bacteroidetes.c__Sphingobacteriia.o__Sphingobacteriales.f__Sphingobacteriaceae.g__Pedobacter.s__sp19226	Fasted.water.D0	2.64164356389	0.00793958760955
k__Bacteria.p__Proteobacteria.c__Alphaproteobacteria.o__Rhodobacterales.f__Rhodobacteraceae.g__Gemmobacter	Fasted.water.D0	2.6221243698	0.00120099632692
k__Bacteria.p__Proteobacteria.c__Alphaproteobacteria.o__Rhodobacterales.f__Rhodobacteraceae.g__Gemmobacter.s__sp44724	Fasted.water.D0	2.622124362	0.00120099632692
k__Bacteria.p__Proteobacteria.c__Gammaproteobacteria.o__Xanthomonadales.f__Xanthomonadaceae.g__NA.s__sp65509	Fasted.water.D0	2.62110098119	0.0394046921621
k__Bacteria.p__Bacteroidetes.c__Cytophagia.o__Cytophagales.f__Flammeovirgaceae	Fasted.water.D0	2.57562235321	0.0105349320197
k__Bacteria.p__Bacteroidetes.c__Cytophagia.o__Cytophagales.f__Flammeovirgaceae.g__Reichenbachiella	Fasted.water.D0	2.56834833161	0.00251079703166
k__Bacteria.p__Bacteroidetes.c__Flavobacteriia.o__Flavobacteriales.f__Flavobacteriaceae.g__Tenacibaculum	Fasted.water.D0	2.52566072872	2.86275600472e-09
k__Bacteria.p__Proteobacteria.c__Gammaproteobacteria.o__NA.f__NA.g__Marinicella	Fasted.water.D0	2.52260789223	0.00690986886147
k__Bacteria.p__Bacteroidetes.c__Sphingobacteriia.o__Sphingobacteriales.f__Sphingobacteriaceae.g__Pedobacter.s__xixiisoli	Fasted.water.D0	2.51175890487	2.40677514082e-08
k__Bacteria.p__Proteobacteria.c__Gammaproteobacteria.o__NA.f__NA.g__Marinicella.s__sp61977	Fasted.water.D0	2.49584545573	0.00688424963464
k__Bacteria.p__Bacteroidetes.c__Flavobacteriia.o__Flavobacteriales.f__Flavobacteriaceae.g__Tenacibaculum.s__sp17639	Fasted.water.D0	2.47002582143	3.81433165277e-10
k__Bacteria.p__Proteobacteria.c__Alphaproteobacteria.o__Rickettsiales.f__NA.g__Captivus	Fasted.water.D0	2.45536208148	1.96436419691e-05
k__Bacteria.p__Gemmatimonadetes.c__Gemmatimonadetes.o__Gemmatimonadales.f__Gemmatimonadaceae.g__Gemmatimonas.s__sp37864	Fasted.water.D0	2.41175792621	0.00386342137034
k__Bacteria.p__Proteobacteria.c__Alphaproteobacteria.o__Rhodobacterales.f__Rhodobacteraceae.g__Rhodobacter.s__sp44974	Fasted.water.D0	2.31772250236	0.000133173125564
k__Bacteria.p__Proteobacteria.c__Betaproteobacteria.o__Burkholderiales.f__Comamonadaceae.g__NA.s__sp49299	Fasted.water.D0	2.31679057293	0.0152556433191
k__Bacteria.p__Proteobacteria.c__Gammaproteobacteria.o__Alteromonadales.f__Colwelliaceae.g__Thalassotalea.s__sp56555	Fasted.water.D0	2.30639444369	0.00130944428164
k__Bacteria.p__Proteobacteria.c__Deltaproteobacteria.o__Bdellovibrionales.f__Bdellovibrionaceae.g__Bdellovibrio.s__sp50991	Fasted.water.D0	2.19674543958	0.0189532094412
k__Bacteria.p__Actinobacteria.c__Acidimicrobiia.o__Acidimicrobiales.f__NA.g__Microthrix.s__sp4298	Fasted.water.D0	2.11375249934	0.0154817816808
k__Bacteria.p__Bacteroidetes.c__Cytophagia.o__Cytophagales.f__Flammeovirgaceae.g__Reichenbachiella.s__sp15679	Fasted.water.D0	2.06320699541	3.27067675446e-05
k__Bacteria.p__Gemmatimonadetes.c__Gemmatimonadetes.o__Gemmatimonadales.f__Gemmatimonadaceae.g__NA.s__sp37888	Fasted.water.D0	2.03189119155	0.0251498932609
k__Bacteria.p__Proteobacteria.c__Alphaproteobacteria.o__Rickettsiales.f__NA.g__Captivus.s__sp47090	Fasted.water.D0	2.0130866877	1.6961419205e-06
k__Bacteria.p__Proteobacteria.c__Betaproteobacteria.o__Burkholderiales.f__Oxalobacteraceae.g__Undibacterium.s__sp49492_terreum	Fasted.water.D0	2.00341801576	0.00525831122216
k__Bacteria.p__Bacteroidetes	Fasted.water.D12	5.3259637915	3.57212410819e-09
k__Bacteria.p__Bacteroidetes.c__Flavobacteriia.o__Flavobacteriales	Fasted.water.D12	5.30429787147	1.11924965193e-09
k__Bacteria.p__Bacteroidetes.c__Flavobacteriia	Fasted.water.D12	5.30428434959	1.11924965193e-09
k__Bacteria.p__Bacteroidetes.c__Flavobacteriia.o__Flavobacteriales.f__Flavobacteriaceae	Fasted.water.D12	5.29994761083	9.05782069819e-10
k__Bacteria.p__Bacteroidetes.c__Flavobacteriia.o__Flavobacteriales.f__Flavobacteriaceae.g__NA	Fasted.water.D12	5.28989215425	1.70707068053e-12
k__Bacteria.p__Bacteroidetes.c__Flavobacteriia.o__Flavobacteriales.f__Flavobacteriaceae.g__NA.s__sp17350_sp17353_sp17354	Fasted.water.D12	5.28962015642	8.67546239654e-13
k__Bacteria.p__Proteobacteria.c__Alphaproteobacteria.o__Rhodobacterales.f__Rhodobacteraceae.g__Rhodobacter	Fasted.water.D12	5.05262759876	2.05426684706e-10
k__Bacteria.p__Proteobacteria.c__Alphaproteobacteria.o__Rhodobacterales.f__Rhodobacteraceae.g__Rhodobacter.s__sp44973	Fasted.water.D12	5.05073309355	6.71764637411e-11
k__Bacteria.p__Proteobacteria.c__Gammaproteobacteria.o__Alteromonadales	Fasted.water.D12	4.86932735101	1.93325679404e-10
k__Bacteria.p__Proteobacteria.c__Gammaproteobacteria.o__Alteromonadales.f__Alteromonadaceae	Fasted.water.D12	4.86016868332	1.81335398911e-11
k__Bacteria.p__Proteobacteria.c__Gammaproteobacteria.o__Alteromonadales.f__Alteromonadaceae.g__Glaciecola.s__sp56349	Fasted.water.D12	4.85902119977	1.81138721658e-11
k__Bacteria.p__Proteobacteria.c__Gammaproteobacteria.o__Alteromonadales.f__Alteromonadaceae.g__Glaciecola	Fasted.water.D12	4.85901101788	1.81138721658e-11
k__Bacteria.p__Proteobacteria.c__Alphaproteobacteria.o__Rhodobacterales.f__Rhodobacteraceae.g__Pseudorhodobacter_Rhodobacter.s__ferrugineus_sp44958	Fasted.water.D12	3.06011314831	6.65667000192e-11
k__Bacteria.p__Proteobacteria.c__Alphaproteobacteria.o__Rhodobacterales.f__Rhodobacteraceae.g__Pseudorhodobacter_Rhodobacter	Fasted.water.D12	3.06011304907	6.65667000192e-11
k__Bacteria.p__Proteobacteria.c__Alphaproteobacteria.o__Rhodobacterales.f__Rhodobacteraceae.g__Seohaeicola.s__saemankumensis	Fasted.water.D12	2.96893149253	8.15225334325e-10
k__Bacteria.p__Proteobacteria.c__Alphaproteobacteria.o__Rhodobacterales.f__Rhodobacteraceae.g__Seohaeicola	Fasted.water.D12	2.96893114516	8.15225334325e-10
k__Bacteria.p__Proteobacteria.c__Alphaproteobacteria.o__Rhodobacterales.f__Rhodobacteraceae.g__NA.s__sp45269	Fasted.water.D12	2.65777304154	5.3418957484e-12
k__Bacteria.p__Proteobacteria.c__Gammaproteobacteria.o__Alteromonadales.f__Colwelliaceae.g__Colwellia.s__psychrerythraea	Fasted.water.D12	2.63542409212	0.0274297232252
k__Bacteria.p__Bacteroidetes.c__Flavobacteriia.o__Flavobacteriales.f__Flavobacteriaceae.g__Flavobacterium.s__sp16945	Fasted.water.D12	2.40279302879	0.00134097749699
k__Bacteria.p__Proteobacteria.c__Alphaproteobacteria.o__Rhodobacterales.f__Rhodobacteraceae.g__Celeribacter	Fasted.water.D12	2.33934830891	6.60298380255e-05
k__Bacteria.p__Proteobacteria.c__Alphaproteobacteria.o__Rhodobacterales.f__Rhodobacteraceae.g__Celeribacter.s__baekdonensis_sp44675	Fasted.water.D12	2.33934707919	6.60298380255e-05
k__Bacteria.p__Proteobacteria.c__Alphaproteobacteria.o__Rhodobacterales.f__Rhodobacteraceae.g__Rhodobacter.s__sp44958_sp44973	Fasted.water.D12	2.29013555877	0.000133173125564
k__Bacteria.p__Bacteroidetes.c__Flavobacteriia.o__Flavobacteriales.f__Flavobacteriaceae.g__Flavobacterium.s__sp16936	Fasted.water.D12	2.27942234849	0.0219538447092
k__Bacteria.p__Proteobacteria.c__Gammaproteobacteria.o__Alteromonadales.f__Alteromonadaceae.g__Aestuariibacter_Paraglaciecola.s__sp56249_sp56449	Fasted.water.D12	2.19932337074	7.6392737387e-06
k__Bacteria.p__Proteobacteria.c__Gammaproteobacteria.o__Alteromonadales.f__Alteromonadaceae.g__Aestuariibacter_Paraglaciecola	Fasted.water.D12	2.19932106972	7.6392737387e-06
k__Bacteria.p__Acidobacteria.c__Holophagae	Fasted.water.D12	2.19030629837	0.0333209000332
k__Bacteria.p__Proteobacteria.c__Gammaproteobacteria.o__Cellvibrionales.f__Porticoccaceae.g__NA	Fasted.water.D12	2.16300748798	0.00890797516409
k__Bacteria.p__Proteobacteria.c__Gammaproteobacteria.o__Cellvibrionales.f__Porticoccaceae	Fasted.water.D12	2.16020940502	0.00890797516409
k__Bacteria.p__Actinobacteria	Fasted.water.D5	4.97482767462	3.16726454784e-09
k__Bacteria.p__Actinobacteria.c__Actinobacteria	Fasted.water.D5	4.94708016155	1.2246403532e-08
k__Bacteria.p__Actinobacteria.c__Actinobacteria.o__Corynebacteriales	Fasted.water.D5	4.91758249112	2.75767646321e-08
k__Bacteria.p__Actinobacteria.c__Actinobacteria.o__Corynebacteriales.f__Mycobacteriaceae	Fasted.water.D5	4.91190257425	4.06649858881e-08
k__Bacteria.p__Actinobacteria.c__Actinobacteria.o__Corynebacteriales.f__Mycobacteriaceae.g__Mycobacterium	Fasted.water.D5	4.91188674949	4.06649858881e-08
k__Bacteria.p__Actinobacteria.c__Actinobacteria.o__Corynebacteriales.f__Mycobacteriaceae.g__Mycobacterium.s__moriokaense	Fasted.water.D5	4.91144964369	3.75329166498e-08
k__Bacteria.p__Bacteroidetes.c__Sphingobacteriia	Fasted.water.D5	4.6301774806	2.10039234431e-05
k__Bacteria.p__Bacteroidetes.c__Sphingobacteriia.o__Sphingobacteriales	Fasted.water.D5	4.63017744566	2.10039234431e-05
k__Bacteria.p__Saccharibacteria.c__NA	Fasted.water.D5	4.57640916869	6.50044075234e-08
k__Bacteria.p__Saccharibacteria.c__NA.o__NA.f__NA	Fasted.water.D5	4.57640450101	6.50044075234e-08
k__Bacteria.p__Saccharibacteria.c__NA.o__NA	Fasted.water.D5	4.57637750734	6.50044075234e-08
k__Bacteria.p__Saccharibacteria	Fasted.water.D5	4.57635767698	6.50044075234e-08
k__Bacteria.p__Saccharibacteria.c__NA.o__NA.f__NA.g__NA	Fasted.water.D5	4.57632213723	6.50044075234e-08
k__Bacteria.p__Bacteroidetes.c__Sphingobacteriia.o__Sphingobacteriales.f__Saprospiraceae	Fasted.water.D5	4.57023138005	0.000138788967965
k__Bacteria.p__Bacteroidetes.c__Sphingobacteriia.o__Sphingobacteriales.f__Saprospiraceae.g__NA	Fasted.water.D5	4.56573803616	0.000113993901656
k__Bacteria.p__Saccharibacteria.c__NA.o__NA.f__NA.g__NA.s__sp66107	Fasted.water.D5	4.51439440974	1.88968525688e-07
k__Bacteria.p__Proteobacteria.c__Gammaproteobacteria.o__Legionellales	Fasted.water.D5	4.44030959803	2.72371139334e-10
k__Bacteria.p__Proteobacteria.c__Gammaproteobacteria.o__Legionellales.f__Legionellaceae	Fasted.water.D5	4.43929556383	2.72371139334e-10
k__Bacteria.p__Proteobacteria.c__Gammaproteobacteria.o__Legionellales.f__Legionellaceae.g__Legionella	Fasted.water.D5	4.42905471052	2.53826969005e-10
k__Bacteria.p__Bacteroidetes.c__Sphingobacteriia.o__Sphingobacteriales.f__Saprospiraceae.g__NA.s__sp18855	Fasted.water.D5	4.36900447353	8.47812759578e-06
k__Bacteria.p__Proteobacteria.c__Gammaproteobacteria.o__Legionellales.f__Legionellaceae.g__Legionella.s__sp60706	Fasted.water.D5	4.34082898439	2.31808422527e-10
k__Bacteria.p__Proteobacteria.c__Deltaproteobacteria	Fasted.water.D5	4.21465495179	2.06522051119e-11
k__Bacteria.p__Parcubacteria.c__NA.o__NA	Fasted.water.D5	4.11263675275	2.3205812144e-06
k__Bacteria.p__Parcubacteria	Fasted.water.D5	4.11263675226	2.3205812144e-06
k__Bacteria.p__Parcubacteria.c__NA.o__NA.f__NA	Fasted.water.D5	4.11263674846	2.3205812144e-06
k__Bacteria.p__Parcubacteria.c__NA.o__NA.f__NA.g__NA	Fasted.water.D5	4.11263668802	2.3205812144e-06
k__Bacteria.p__Parcubacteria.c__NA	Fasted.water.D5	4.11263668293	2.3205812144e-06
k__Bacteria.p__Bacteroidetes.c__Sphingobacteriia.o__Sphingobacteriales.f__Saprospiraceae.g__NA.s__sp19043	Fasted.water.D5	4.06033008314	0.0315955464796
None.Other.Other.Other.Other	Fasted.water.D5	4.03382865072	1.62984380839e-08
None.Other	Fasted.water.D5	4.03382865072	1.62984380839e-08
None	Fasted.water.D5	4.03382865072	1.62984380839e-08
None.Other.Other.Other.Other.Other.Other	Fasted.water.D5	4.03382865072	1.62984380839e-08
None.Other.Other	Fasted.water.D5	4.03382865072	1.62984380839e-08
None.Other.Other.Other	Fasted.water.D5	4.03382865072	1.62984380839e-08
None.Other.Other.Other.Other.Other	Fasted.water.D5	4.03382865072	1.62984380839e-08
k__Bacteria.p__Proteobacteria.c__Gammaproteobacteria.o__Pseudomonadales	Fasted.water.D5	4.02559533947	0.0060499921583
k__Bacteria.p__Verrucomicrobia	Fasted.water.D5	4.02242796683	3.18870095059e-06
k__Bacteria.p__Planctomycetes	Fasted.water.D5	3.99207830424	3.15711754527e-10
k__Bacteria.p__Verrucomicrobia.c__Verrucomicrobiae	Fasted.water.D5	3.97868773631	8.49181369356e-06
k__Bacteria.p__Verrucomicrobia.c__Verrucomicrobiae.o__Verrucomicrobiales	Fasted.water.D5	3.97868772674	8.49181369356e-06
k__Bacteria.p__Proteobacteria.c__Alphaproteobacteria.o__Sphingomonadales	Fasted.water.D5	3.9728624135	2.96234878043e-05
k__Bacteria.p__Proteobacteria.c__Deltaproteobacteria.o__Bdellovibrionales	Fasted.water.D5	3.9648871077	5.04476634879e-11
k__Bacteria.p__Proteobacteria.c__Alphaproteobacteria.o__Rhizobiales	Fasted.water.D5	3.94717674763	0.000128589994749
k__Bacteria.p__Proteobacteria.c__Gammaproteobacteria.o__Pseudomonadales.f__Pseudomonadaceae.g__Pseudomonas	Fasted.water.D5	3.94033061698	0.00583387267347
k__Bacteria.p__Proteobacteria.c__Gammaproteobacteria.o__Pseudomonadales.f__Pseudomonadaceae	Fasted.water.D5	3.94033061696	0.00583387267347
k__Bacteria.p__Proteobacteria.c__Deltaproteobacteria.o__Bdellovibrionales.f__Bdellovibrionaceae	Fasted.water.D5	3.90873794984	7.78581707578e-11
k__Bacteria.p__Proteobacteria.c__Deltaproteobacteria.o__Bdellovibrionales.f__Bdellovibrionaceae.g__Bdellovibrio	Fasted.water.D5	3.90571523989	2.51273300626e-10
k__Bacteria.p__NA	Fasted.water.D5	3.90297264534	5.44414503416e-10
k__Bacteria.p__NA.c__NA.o__NA.f__NA	Fasted.water.D5	3.90075697759	5.44414503416e-10
k__Bacteria.p__NA.c__NA	Fasted.water.D5	3.90075693888	5.44414503416e-10
k__Bacteria.p__NA.c__NA.o__NA.f__NA.g__NA	Fasted.water.D5	3.90075684702	5.44414503416e-10
k__Bacteria.p__NA.c__NA.o__NA	Fasted.water.D5	3.9007567523	5.44414503416e-10
k__Bacteria.p__Proteobacteria.c__Alphaproteobacteria.o__Sphingomonadales.f__Erythrobacteraceae.g__Altererythrobacter	Fasted.water.D5	3.83645020222	6.42661687568e-05
k__Bacteria.p__Proteobacteria.c__Alphaproteobacteria.o__Sphingomonadales.f__Erythrobacteraceae	Fasted.water.D5	3.83645016169	7.73418842017e-05
k__Bacteria.p__Parcubacteria.c__NA.o__NA.f__NA.g__NA.s__sp40206	Fasted.water.D5	3.82679672214	1.50730265904e-06
k__Bacteria.p__Planctomycetes.c__NA.o__NA.f__NA.g__NA	Fasted.water.D5	3.82389129111	3.00948949872e-10
k__Bacteria.p__Planctomycetes.c__NA.o__NA	Fasted.water.D5	3.82389128223	3.00948949872e-10
k__Bacteria.p__Planctomycetes.c__NA.o__NA.f__NA	Fasted.water.D5	3.82389127448	3.00948949872e-10
k__Bacteria.p__Planctomycetes.c__NA	Fasted.water.D5	3.8238911827	3.00948949872e-10
k__Bacteria.p__Proteobacteria.c__Alphaproteobacteria.o__Sphingomonadales.f__Erythrobacteraceae.g__Altererythrobacter.s__luteolus	Fasted.water.D5	3.80857967889	7.73574572482e-05
k__Bacteria.p__Planctomycetes.c__NA.o__NA.f__NA.g__NA.s__sp40401	Fasted.water.D5	3.80388610619	1.73493250644e-09
k__Bacteria.p__Actinobacteria.c__Actinobacteria.o__Micrococcales	Fasted.water.D5	3.78165444722	4.64042854097e-07
k__Bacteria.p__Actinobacteria.c__Acidimicrobiia	Fasted.water.D5	3.74662986153	0.00241642787315
k__Bacteria.p__Actinobacteria.c__Acidimicrobiia.o__Acidimicrobiales	Fasted.water.D5	3.74662985576	0.00241642787315
k__Bacteria.p__Proteobacteria.c__Alphaproteobacteria.o__Rhizobiales.f__Phyllobacteriaceae	Fasted.water.D5	3.73172276023	0.000298608013124
k__Bacteria.p__Actinobacteria.c__Acidimicrobiia.o__Acidimicrobiales.f__NA	Fasted.water.D5	3.72236893639	0.00314996623036
k__Bacteria.p__Parcubacteria.c__NA.o__NA.f__NA.g__NA.s__sp40133	Fasted.water.D5	3.71945689599	6.5376356902e-06
k__Bacteria.p__Actinobacteria.c__Actinobacteria.o__Micrococcales.f__Microbacteriaceae	Fasted.water.D5	3.70278565155	1.61734985385e-06
k__Bacteria.p__Proteobacteria.c__Alphaproteobacteria.o__Caulobacterales	Fasted.water.D5	3.68862092517	8.94606502412e-09
k__Bacteria.p__Saccharibacteria.c__NA.o__NA.f__NA.g__NA.s__sp66021	Fasted.water.D5	3.65938723118	3.38973729767e-09
k__Bacteria.p__Proteobacteria.c__Alphaproteobacteria.o__Rhizobiales.f__Phyllobacteriaceae.g__Aminobacter	Fasted.water.D5	3.64679099964	0.000563456608206
k__Bacteria.p__Verrucomicrobia.c__Verrucomicrobiae.o__Verrucomicrobiales.f__Rubritaleaceae.g__Rubritalea	Fasted.water.D5	3.64369661869	0.000709870382001
k__Bacteria.p__Verrucomicrobia.c__Verrucomicrobiae.o__Verrucomicrobiales.f__Rubritaleaceae	Fasted.water.D5	3.64369643246	0.000709870382001
k__Bacteria.p__Verrucomicrobia.c__Verrucomicrobiae.o__Verrucomicrobiales.f__Rubritaleaceae.g__Rubritalea.s__sp69326	Fasted.water.D5	3.64142190974	0.00144436245199
k__Bacteria.p__Proteobacteria.c__Alphaproteobacteria.o__Rhizobiales.f__Phyllobacteriaceae.g__Aminobacter.s__NA	Fasted.water.D5	3.64131884643	0.000704766325733
k__Bacteria.p__Actinobacteria.c__Acidimicrobiia.o__Acidimicrobiales.f__NA.g__Microthrix	Fasted.water.D5	3.63740376671	0.0337815060782
k__Bacteria.p__Actinobacteria.c__Acidimicrobiia.o__Acidimicrobiales.f__NA.g__Microthrix.s__Microthrix	Fasted.water.D5	3.62060907727	0.0391896999556
k__Bacteria.p__Proteobacteria.c__Alphaproteobacteria.o__Caulobacterales.f__Caulobacteraceae	Fasted.water.D5	3.58494743565	1.00738103396e-08
k__Bacteria.p__Proteobacteria.c__Betaproteobacteria.o__Burkholderiales.f__Comamonadaceae.g__NA	Fasted.water.D5	3.57702639254	0.0146741976947
k__Bacteria.p__Proteobacteria.c__Gammaproteobacteria.o__Legionellales.f__Legionellaceae.g__Legionella.s__sp60696	Fasted.water.D5	3.56934133268	1.0538968659e-09
k__Bacteria.p__Actinobacteria.c__Actinobacteria.o__Micrococcales.f__Microbacteriaceae.g__Leifsonia.s__kafniensis	Fasted.water.D5	3.56322692583	1.03400818308e-05
k__Bacteria.p__Actinobacteria.c__Actinobacteria.o__Micrococcales.f__Microbacteriaceae.g__Leifsonia	Fasted.water.D5	3.5632268482	1.03400818308e-05
k__Bacteria.p__Verrucomicrobia.c__Verrucomicrobiae.o__Verrucomicrobiales.f__NA.g__NA	Fasted.water.D5	3.49987070099	2.95710502489e-05
k__Bacteria.p__Verrucomicrobia.c__Verrucomicrobiae.o__Verrucomicrobiales.f__NA	Fasted.water.D5	3.49987018406	2.95710502489e-05
k__Bacteria.p__Verrucomicrobia.c__Verrucomicrobiae.o__Verrucomicrobiales.f__NA.g__NA.s__sp69291	Fasted.water.D5	3.49328951326	6.2988168558e-05
k__Bacteria.p__Proteobacteria.c__Alphaproteobacteria.o__Rickettsiales.f__NA	Fasted.water.D5	3.48924737097	1.81792471129e-10
k__Bacteria.p__Proteobacteria.c__Deltaproteobacteria.o__Bdellovibrionales.f__Bdellovibrionaceae.g__Bdellovibrio.s__sp51047	Fasted.water.D5	3.48850481368	4.72524724977e-09
k__Bacteria.p__Proteobacteria.c__Deltaproteobacteria.o__Oligoflexales	Fasted.water.D5	3.48828001207	3.53520829287e-09
k__Bacteria.p__Bacteroidetes.c__Cytophagia.o__Cytophagales.f__Cytophagaceae.g__NA	Fasted.water.D5	3.48511080571	6.91693054619e-07
k__Bacteria.p__Proteobacteria.c__Gammaproteobacteria.o__Xanthomonadales	Fasted.water.D5	3.48125208688	0.00340142947346
k__Bacteria.p__NA.c__NA.o__NA.f__NA.g__NA.s__sp19834	Fasted.water.D5	3.47200256525	4.92670296197e-10
k__Bacteria.p__Proteobacteria.c__Betaproteobacteria.o__Burkholderiales.f__Comamonadaceae.g__NA.s__sp49235	Fasted.water.D5	3.46687078478	0.0492035967494
k__Bacteria.p__Proteobacteria.c__Alphaproteobacteria.o__Rhizobiales.f__Hyphomicrobiaceae	Fasted.water.D5	3.46522472802	4.66584425023e-05
k__Bacteria.p__Planctomycetes.c__Planctomycetacia.o__Planctomycetales.f__Planctomycetaceae	Fasted.water.D5	3.46489403031	1.53988840996e-06
k__Bacteria.p__Planctomycetes.c__Planctomycetacia	Fasted.water.D5	3.46489401089	1.53988840996e-06
k__Bacteria.p__Planctomycetes.c__Planctomycetacia.o__Planctomycetales	Fasted.water.D5	3.46489380372	1.53988840996e-06
k__Bacteria.p__Bacteroidetes.c__Cytophagia.o__Cytophagales.f__Cytophagaceae.g__NA.s__sp15402	Fasted.water.D5	3.45358507475	4.27522617662e-07
k__Bacteria.p__Proteobacteria.c__Gammaproteobacteria.o__Xanthomonadales.f__Xanthomonadaceae	Fasted.water.D5	3.44787835726	0.010966600395
k__Bacteria.p__Proteobacteria.c__Alphaproteobacteria.o__Rhodospirillales	Fasted.water.D5	3.44276430228	1.94748394333e-07
k__Bacteria.p__Chlorobi	Fasted.water.D5	3.43508978561	1.97791502261e-09
k__Bacteria.p__Proteobacteria.c__Gammaproteobacteria.o__NA	Fasted.water.D5	3.43138661638	0.000554233863528
k__Bacteria.p__Proteobacteria.c__Gammaproteobacteria.o__NA.f__NA	Fasted.water.D5	3.43138652507	0.000554233863528
k__Bacteria.p__Chlorobi.c__Chlorobia	Fasted.water.D5	3.42657701686	4.62563689475e-08
k__Bacteria.p__Chlorobi.c__Chlorobia.o__Chlorobiales.f__NA.g__NA.s__sp20029	Fasted.water.D5	3.42657699262	4.62563689475e-08
k__Bacteria.p__Chlorobi.c__Chlorobia.o__Chlorobiales.f__NA.g__NA	Fasted.water.D5	3.42657692167	4.62563689475e-08
k__Bacteria.p__Chlorobi.c__Chlorobia.o__Chlorobiales.f__NA	Fasted.water.D5	3.42657684168	4.62563689475e-08
k__Bacteria.p__Chlorobi.c__Chlorobia.o__Chlorobiales	Fasted.water.D5	3.42657680165	4.62563689475e-08
k__Bacteria.p__Proteobacteria.c__Alphaproteobacteria.o__Rhizobiales.f__Hyphomicrobiaceae.g__Devosia	Fasted.water.D5	3.41723466696	3.83038004567e-05
k__Bacteria.p__Proteobacteria.c__Deltaproteobacteria.o__Myxococcales	Fasted.water.D5	3.41235201861	0.0343126602467
k__Bacteria.p__Proteobacteria.c__Alphaproteobacteria.o__Rhizobiales.f__Hyphomicrobiaceae.g__Devosia.s__ginsengisoli_insulae	Fasted.water.D5	3.40230595886	3.9020718648e-05
k__Bacteria.p__Proteobacteria.c__Deltaproteobacteria.o__Oligoflexales.f__NA	Fasted.water.D5	3.39816056632	3.19401741922e-09
k__Bacteria.p__Proteobacteria.c__Deltaproteobacteria.o__Oligoflexales.f__NA.g__NA	Fasted.water.D5	3.39816053127	3.19401741922e-09
k__Bacteria.p__Proteobacteria.c__Gammaproteobacteria.o__Pseudomonadales.f__Moraxellaceae.g__Psychrobacter	Fasted.water.D5	3.37703651263	0.00598523646817
k__Bacteria.p__Proteobacteria.c__Alphaproteobacteria.o__Rickettsiales.f__NA.g__NA	Fasted.water.D5	3.35954189212	8.62352068469e-10
k__Bacteria.p__Bacteroidetes.c__Flavobacteriia.o__Flavobacteriales.f__Flavobacteriaceae.g__Cellulophaga	Fasted.water.D5	3.35435849242	0.000338897267174
k__Bacteria.p__Bacteroidetes.c__Flavobacteriia.o__Flavobacteriales.f__Flavobacteriaceae.g__Cellulophaga.s__tyrosinoxydans	Fasted.water.D5	3.35435819253	0.000338897267174
k__Bacteria.p__Bacteroidetes.c__Sphingobacteriia.o__Sphingobacteriales.f__Chitinophagaceae	Fasted.water.D5	3.34875904148	0.00125798955637
k__Bacteria.p__Bacteroidetes.c__Sphingobacteriia.o__Sphingobacteriales.f__NA	Fasted.water.D5	3.34775755863	1.21881702623e-07
k__Bacteria.p__Bacteroidetes.c__Sphingobacteriia.o__Sphingobacteriales.f__NA.g__NA	Fasted.water.D5	3.34775747244	1.21881702623e-07
k__Bacteria.p__Proteobacteria.c__Alphaproteobacteria.o__Rhodospirillales.f__Rhodospirillaceae	Fasted.water.D5	3.33586019037	4.14682921951e-06
k__Bacteria.p__Proteobacteria.c__Gammaproteobacteria.o__NA.f__NA.g__Thiohalorhabdus	Fasted.water.D5	3.3278183305	0.00381896951423
k__Bacteria.p__Proteobacteria.c__Gammaproteobacteria.o__NA.f__NA.g__Thiohalorhabdus.s__sp60170	Fasted.water.D5	3.32781829424	0.00381896951423
k__Bacteria.p__NA.c__NA.o__NA.f__NA.g__NA.s__sp67322	Fasted.water.D5	3.32062955941	2.71618714899e-10
k__Bacteria.p__Bacteroidetes.c__Flavobacteriia.o__Flavobacteriales.f__Cryomorphaceae.g__Owenweeksia	Fasted.water.D5	3.30124912687	4.00964269492e-07
k__Bacteria.p__Chloroflexi	Fasted.water.D5	3.29627531514	0.0107015729025
k__Bacteria.p__Proteobacteria.c__Gammaproteobacteria.o__Pseudomonadales.f__Pseudomonadaceae.g__Pseudomonas.s__anguilliseptica_guineae	Fasted.water.D5	3.28453894897	0.000217953686415
k__Bacteria.p__Bacteroidetes.c__Flavobacteriia.o__Flavobacteriales.f__Cryomorphaceae.g__Salinirepens.s__amamiensis_sp16341	Fasted.water.D5	3.27972420437	7.92452693926e-07
k__Bacteria.p__Proteobacteria.c__Gammaproteobacteria.o__Xanthomonadales.f__Xanthomonadaceae.g__Arenimonas	Fasted.water.D5	3.27660538104	0.00367957400515
k__Bacteria.p__Bacteroidetes.c__Flavobacteriia.o__Flavobacteriales.f__Flavobacteriaceae.g__Gaetbulibacter_Meridianimaribacter.s__aestuarii_flavus	Fasted.water.D5	3.26943236341	0.000904381823761
k__Bacteria.p__Bacteroidetes.c__Flavobacteriia.o__Flavobacteriales.f__Flavobacteriaceae.g__Gaetbulibacter_Meridianimaribacter	Fasted.water.D5	3.26943204775	0.000904381823761
k__Bacteria.p__Proteobacteria.c__Deltaproteobacteria.o__Bdellovibrionales.f__Bdellovibrionaceae.g__Bdellovibrio.s__sp51021	Fasted.water.D5	3.26220225201	9.16192377813e-08
k__Bacteria.p__Proteobacteria.c__Gammaproteobacteria.o__Xanthomonadales.f__Xanthomonadaceae.g__Arenimonas.s__sp64994	Fasted.water.D5	3.25642062755	0.0021606629872
k__Bacteria.p__Bacteroidetes.c__Flavobacteriia.o__Flavobacteriales.f__Flavobacteriaceae.g__Arenibacter	Fasted.water.D5	3.23808027591	7.0428910781e-05
k__Bacteria.p__Bacteroidetes.c__Flavobacteriia.o__Flavobacteriales.f__Flavobacteriaceae.g__Arenibacter.s__hampyeongensis	Fasted.water.D5	3.21616131996	7.18661160731e-05
k__Bacteria.p__Planctomycetes.c__Planctomycetacia.o__Planctomycetales.f__Planctomycetaceae.g__NA	Fasted.water.D5	3.2008838452	3.3400901883e-06
k__Bacteria.p__Proteobacteria.c__Alphaproteobacteria.o__Rhodospirillales.f__Rhodospirillaceae.g__NA	Fasted.water.D5	3.17595956679	0.000113308280648
k__Bacteria.p__Bacteroidetes.c__Sphingobacteriia.o__Sphingobacteriales.f__NA.g__NA.s__sp19459	Fasted.water.D5	3.17527782805	4.88053824605e-07
k__Bacteria.p__Proteobacteria.c__Deltaproteobacteria.o__Oligoflexales.f__NA.g__NA.s__sp54461	Fasted.water.D5	3.16861274727	5.27550812297e-10
k__Bacteria.p__Acidobacteria	Fasted.water.D5	3.1447726319	0.020502845338
k__Bacteria.p__Bacteroidetes.c__Sphingobacteriia.o__Sphingobacteriales.f__Chitinophagaceae.g__NA	Fasted.water.D5	3.14357325812	0.000800760557245
k__Bacteria.p__Proteobacteria.c__Deltaproteobacteria.o__Bdellovibrionales.f__Bdellovibrionaceae.g__Bdellovibrio.s__sp51035	Fasted.water.D5	3.12661086465	5.81477386978e-09
k__Bacteria.p__Cyanobacteria.c__Chloroplast.o__NA.f__NA.g__NA.s__sp22739	Fasted.water.D5	3.11815684285	4.68197988134e-08
k__Bacteria.p__Acidobacteria.c__Acidobacteria	Fasted.water.D5	3.10251809243	0.0182138605894
k__Bacteria.p__Acidobacteria.c__Acidobacteria.o__NA	Fasted.water.D5	3.10089827202	0.0161055766347
k__Bacteria.p__Acidobacteria.c__Acidobacteria.o__NA.f__NA	Fasted.water.D5	3.10089747383	0.0161055766347
k__Bacteria.p__Nitrospirae.c__Nitrospira	Fasted.water.D5	3.09583983169	1.65648612251e-07
k__Bacteria.p__Nitrospirae	Fasted.water.D5	3.09583942399	1.65648612251e-07
k__Bacteria.p__Nitrospirae.c__Nitrospira.o__Nitrospirales	Fasted.water.D5	3.09583932559	1.65648612251e-07
k__Bacteria.p__Proteobacteria.c__Alphaproteobacteria.o__Caulobacterales.f__Hyphomonadaceae	Fasted.water.D5	3.08903511409	1.05414901211e-07
k__Bacteria.p__Acidobacteria.c__Acidobacteria.o__NA.f__NA.g__NA	Fasted.water.D5	3.08823675982	0.0221000399394
k__Bacteria.p__Proteobacteria.c__Gammaproteobacteria.o__Legionellales.f__Legionellaceae.g__Legionella.s__sp60762	Fasted.water.D5	3.06274912218	1.90782795429e-08
k__Bacteria.p__Proteobacteria.c__Deltaproteobacteria.o__Bdellovibrionales.f__Bacteriovoracaceae	Fasted.water.D5	3.04906047975	1.14699669329e-10
k__Bacteria.p__Proteobacteria.c__Gammaproteobacteria.o__Cellvibrionales.f__Cellvibrionaceae.g__Cellvibrio	Fasted.water.D5	3.04192780108	9.15188616491e-10
k__Bacteria.p__Proteobacteria.c__Gammaproteobacteria.o__Cellvibrionales.f__Cellvibrionaceae.g__Cellvibrio.s__ostraviensis	Fasted.water.D5	3.0419264842	9.15188616491e-10
k__Bacteria.p__Actinobacteria.c__Actinobacteria.o__Corynebacteriales.f__Nocardiaceae	Fasted.water.D5	3.02440113281	0.0228510138059
k__Bacteria.p__Bacteroidetes.c__Sphingobacteriia.o__Sphingobacteriales.f__Sphingobacteriaceae	Fasted.water.D5	3.01933674999	2.5595630584e-07
k__Bacteria.p__Bacteroidetes.c__Sphingobacteriia.o__Sphingobacteriales.f__Sphingobacteriaceae.g__Pedobacter	Fasted.water.D5	3.01933664876	2.5595630584e-07
k__Bacteria.p__Nitrospirae.c__Nitrospira.o__Nitrospirales.f__Nitrospiraceae	Fasted.water.D5	3.01608219367	3.06056652921e-08
k__Bacteria.p__Proteobacteria.c__Gammaproteobacteria.o__Alteromonadales.f__Pseudoalteromonadaceae	Fasted.water.D5	3.00492112359	2.51257728926e-07
k__Bacteria.p__Proteobacteria.c__Gammaproteobacteria.o__Alteromonadales.f__Pseudoalteromonadaceae.g__Pseudoalteromonas	Fasted.water.D5	3.00004067368	2.51257728926e-07
k__Bacteria.p__Nitrospirae.c__Nitrospira.o__Nitrospirales.f__Nitrospiraceae.g__Nitrospira	Fasted.water.D5	2.99733472521	1.29029257993e-08
k__Bacteria.p__NA.c__NA.o__NA.f__NA.g__NA.s__sp19821	Fasted.water.D5	2.99563565196	1.37521671704e-09
k__Bacteria.p__Actinobacteria.c__Actinobacteria.o__Corynebacteriales.f__Nocardiaceae.g__Rhodococcus	Fasted.water.D5	2.98778718622	0.0230545533595
k__Bacteria.p__Cyanobacteria.c__NA	Fasted.water.D5	2.98727056613	1.00725098465e-11
k__Bacteria.p__Cyanobacteria.c__NA.o__NA	Fasted.water.D5	2.98727023229	1.00725098465e-11
k__Bacteria.p__Cyanobacteria.c__NA.o__NA.f__NA.g__NA	Fasted.water.D5	2.98727023159	1.00725098465e-11
k__Bacteria.p__Cyanobacteria.c__NA.o__NA.f__NA	Fasted.water.D5	2.98726963861	1.00725098465e-11
k__Bacteria.p__Cyanobacteria.c__NA.o__NA.f__NA.g__NA.s__sp23687	Fasted.water.D5	2.98127942437	6.65667000192e-11
k__Bacteria.p__Proteobacteria.c__Alphaproteobacteria.o__Rickettsiales.f__NA.g__NA.s__sp47203	Fasted.water.D5	2.97525427508	2.91191290967e-06
k__Bacteria.p__Proteobacteria.c__Betaproteobacteria.o__Nitrosomonadales	Fasted.water.D5	2.97493901531	0.0189557765059
k__Bacteria.p__Proteobacteria.c__Gammaproteobacteria.o__Oceanospirillales.f__Oceanospirillaceae.g__Pseudospirillum	Fasted.water.D5	2.96617235933	1.3319600678e-05
k__Bacteria.p__Bacteroidetes.c__Flavobacteriia.o__Flavobacteriales.f__Cryomorphaceae.g__Fluviicola.s__hefeinensis_sp16209	Fasted.water.D5	2.96440654083	7.02081732732e-06
k__Bacteria.p__Planctomycetes.c__Planctomycetacia.o__Planctomycetales.f__Planctomycetaceae.g__Planctomyces	Fasted.water.D5	2.95555570419	0.00421893670667
k__Bacteria.p__Nitrospirae.c__Nitrospira.o__Nitrospirales.f__Nitrospiraceae.g__Nitrospira.s__sp39699	Fasted.water.D5	2.95194525951	7.72066602146e-08
k__Bacteria.p__Proteobacteria.c__Deltaproteobacteria.o__Bdellovibrionales.f__Bacteriovoracaceae.g__Peredibacter	Fasted.water.D5	2.94289261832	6.16746721889e-11
k__Bacteria.p__Gemmatimonadetes.c__Gemmatimonadetes	Fasted.water.D5	2.92469164754	0.00133438658037
k__Bacteria.p__Gemmatimonadetes	Fasted.water.D5	2.92469120824	0.00133438658037
k__Bacteria.p__Gracilibacteria	Fasted.water.D5	2.9174183579	1.72110924908e-08
k__Bacteria.p__Gracilibacteria.c__NA.o__NA.f__NA.g__NA	Fasted.water.D5	2.91315964351	7.60382415377e-09
k__Bacteria.p__Gracilibacteria.c__NA.o__NA	Fasted.water.D5	2.91315852738	7.60382415377e-09
k__Bacteria.p__Gracilibacteria.c__NA	Fasted.water.D5	2.91315842372	7.60382415377e-09
k__Bacteria.p__Gracilibacteria.c__NA.o__NA.f__NA	Fasted.water.D5	2.91315800362	7.60382415377e-09
k__Bacteria.p__Proteobacteria.c__Deltaproteobacteria.o__Bdellovibrionales.f__Bdellovibrionaceae.g__Bdellovibrio.s__sp50971_sp50999	Fasted.water.D5	2.90528896613	6.65356943352e-10
k__Bacteria.p__Actinobacteria.c__Actinobacteria.o__Micrococcales.f__Microbacteriaceae.g__Agreia_Salinibacterium.s__pratensis_xinjiangense	Fasted.water.D5	2.8819780018	0.00179370718225
k__Bacteria.p__Actinobacteria.c__Actinobacteria.o__Micrococcales.f__Microbacteriaceae.g__Agreia_Salinibacterium	Fasted.water.D5	2.8819756664	0.00179370718225
k__Bacteria.p__Proteobacteria.c__Deltaproteobacteria.o__Bdellovibrionales.f__Bacteriovoracaceae.g__Peredibacter.s__sp50832	Fasted.water.D5	2.87343170538	2.71618714899e-10
k__Bacteria.p__Proteobacteria.c__Betaproteobacteria.o__Rhodocyclales.f__Rhodocyclaceae	Fasted.water.D5	2.87330269816	0.00388275541496
k__Bacteria.p__Proteobacteria.c__Betaproteobacteria.o__Rhodocyclales	Fasted.water.D5	2.87330237939	0.00388275541496
k__Bacteria.p__Bacteroidetes.c__Flavobacteriia.o__Flavobacteriales.f__NA	Fasted.water.D5	2.87066871047	9.96183054898e-08
k__Bacteria.p__Bacteroidetes.c__Flavobacteriia.o__Flavobacteriales.f__NA.g__NA	Fasted.water.D5	2.86663887484	9.96183054898e-08
k__Bacteria.p__Gemmatimonadetes.c__Gemmatimonadetes.o__Gemmatimonadales.f__Gemmatimonadaceae	Fasted.water.D5	2.84082462038	0.00817995800056
k__Bacteria.p__Gemmatimonadetes.c__Gemmatimonadetes.o__Gemmatimonadales	Fasted.water.D5	2.84082387325	0.00817995800056
k__Bacteria.p__Bacteroidetes.c__Sphingobacteriia.o__Sphingobacteriales.f__Chitinophagaceae.g__NA.s__sp18412	Fasted.water.D5	2.8310841541	0.00845299810636
k__Bacteria.p__Actinobacteria.c__Acidimicrobiia.o__Acidimicrobiales.f__NA.g__NA	Fasted.water.D5	2.81259843568	0.0193415320946
k__Bacteria.p__Bacteroidetes.c__Sphingobacteriia.o__Sphingobacteriales.f__Chitinophagaceae.g__Ferruginibacter	Fasted.water.D5	2.79958718439	0.013091980145
k__Bacteria.p__Proteobacteria.c__Alphaproteobacteria.o__Rhodobacterales.f__Rhodobacteraceae.g__Paracoccus.s__NA	Fasted.water.D5	2.79658042599	0.0132221860024
k__Bacteria.p__Proteobacteria.c__Deltaproteobacteria.o__Oligoflexales.f__NA.g__NA.s__sp54397	Fasted.water.D5	2.79553180026	1.53216287464e-08
k__Bacteria.p__Proteobacteria.c__Alphaproteobacteria.o__Rhodospirillales.f__Rhodospirillaceae.g__NA.s__sp46495	Fasted.water.D5	2.79534694792	0.0219538447092
k__Bacteria.p__Proteobacteria.c__Alphaproteobacteria.o__Rickettsiales.f__Rickettsiaceae	Fasted.water.D5	2.79478404331	4.85027808943e-06
k__Bacteria.p__Proteobacteria.c__Alphaproteobacteria.o__Rickettsiales.f__Rickettsiaceae.g__NA	Fasted.water.D5	2.79478354661	4.85027808943e-06
k__Bacteria.p__Proteobacteria.c__Betaproteobacteria.o__Burkholderiales.f__Comamonadaceae.g__Rhizobacter	Fasted.water.D5	2.7816794358	1.19402336146e-05
k__Bacteria.p__Proteobacteria.c__Gammaproteobacteria.o__Cellvibrionales.f__Cellvibrionaceae.g__Simiduia	Fasted.water.D5	2.77637524235	2.23919638319e-10
k__Bacteria.p__Gracilibacteria.c__NA.o__NA.f__NA.g__NA.s__sp38226	Fasted.water.D5	2.77505974374	5.95087034482e-10
k__Bacteria.p__Proteobacteria.c__Gammaproteobacteria.o__Cellvibrionales.f__Cellvibrionaceae.g__Simiduia.s__sp57233	Fasted.water.D5	2.769701403	2.23919638319e-10
k__Bacteria.p__Proteobacteria.c__Deltaproteobacteria.o__Oligoflexales.f__Oligoflexaceae	Fasted.water.D5	2.76178425685	4.83368812677e-08
k__Bacteria.p__Proteobacteria.c__Epsilonproteobacteria	Fasted.water.D5	2.75175772776	2.24790787997e-07
k__Bacteria.p__Proteobacteria.c__Epsilonproteobacteria.o__Campylobacterales	Fasted.water.D5	2.75175762245	2.24790787997e-07
k__Bacteria.p__Proteobacteria.c__Deltaproteobacteria.o__Myxococcales.f__Sandaracinaceae	Fasted.water.D5	2.74984278056	0.0298524864485
k__Bacteria.p__Proteobacteria.c__Deltaproteobacteria.o__Oligoflexales.f__Oligoflexaceae.g__NA	Fasted.water.D5	2.74707088781	5.12196703042e-08
k__Bacteria.p__Proteobacteria.c__Alphaproteobacteria.o__Sphingomonadales.f__Sphingomonadaceae.g__Sphingopyxis	Fasted.water.D5	2.73839481764	0.000271377203676
k__Bacteria.p__Proteobacteria.c__Alphaproteobacteria.o__Sphingomonadales.f__Sphingomonadaceae.g__Novosphingobium	Fasted.water.D5	2.7314974754	0.00155785217772
k__Bacteria.p__Proteobacteria.c__Epsilonproteobacteria.o__Campylobacterales.f__Campylobacteraceae	Fasted.water.D5	2.72874634316	1.2887314637e-08
k__Bacteria.p__Proteobacteria.c__Epsilonproteobacteria.o__Campylobacterales.f__Campylobacteraceae.g__Arcobacter	Fasted.water.D5	2.72874476916	1.2887314637e-08
k__Bacteria.p__Proteobacteria.c__Alphaproteobacteria.o__Rickettsiales.f__NA.g__Odyssella	Fasted.water.D5	2.7283696969	1.30452265035e-06
k__Bacteria.p__Verrucomicrobia.c__NA.o__NA.f__NA	Fasted.water.D5	2.71886327789	0.00161415817755
k__Bacteria.p__Verrucomicrobia.c__NA	Fasted.water.D5	2.71886226522	0.00161415817755
k__Bacteria.p__Verrucomicrobia.c__NA.o__NA	Fasted.water.D5	2.71886141902	0.00161415817755
k__Bacteria.p__Proteobacteria.c__Gammaproteobacteria.o__Oceanospirillales.f__Oceanospirillaceae.g__Pseudospirillum.s__sp61690	Fasted.water.D5	2.70628407298	0.000118410622808
k__Bacteria.p__Proteobacteria.c__Deltaproteobacteria.o__Myxococcales.f__NA.g__NA	Fasted.water.D5	2.70438210725	0.00908026171738
k__Bacteria.p__Proteobacteria.c__Deltaproteobacteria.o__Myxococcales.f__NA	Fasted.water.D5	2.7043801553	0.00908026171738
k__Bacteria.p__Bacteroidetes.c__Flavobacteriia.o__Flavobacteriales.f__NA.g__NA.s__sp17897	Fasted.water.D5	2.70191751381	1.0816590598e-08
k__Bacteria.p__Proteobacteria.c__Alphaproteobacteria.o__Rickettsiales.f__NA.g__Odyssella.s__sp47130	Fasted.water.D5	2.69871687142	7.83750146316e-06
k__Bacteria.p__Proteobacteria.c__Alphaproteobacteria.o__Caulobacterales.f__Hyphomonadaceae.g__Woodsholea.s__maritima	Fasted.water.D5	2.69761822375	1.49087994904e-06
k__Bacteria.p__Actinobacteria.c__Actinobacteria.o__Micrococcales.f__Microbacteriaceae.g__NA.s__NA	Fasted.water.D5	2.69741397199	2.83972963602e-06
k__Bacteria.p__Actinobacteria.c__Actinobacteria.o__Micrococcales.f__Microbacteriaceae.g__NA	Fasted.water.D5	2.69741102922	2.83972963602e-06
k__Bacteria.p__Proteobacteria.c__Deltaproteobacteria.o__Oligoflexales.f__Oligoflexaceae.g__NA.s__sp54291	Fasted.water.D5	2.69257859021	4.55372988971e-08
k__Bacteria.p__Proteobacteria.c__Betaproteobacteria.o__Nitrosomonadales.f__Nitrosomonadaceae	Fasted.water.D5	2.67904555402	0.021135731848
k__Bacteria.p__Proteobacteria.c__Epsilonproteobacteria.o__Campylobacterales.f__Campylobacteraceae.g__Arcobacter.s__sp55225	Fasted.water.D5	2.67741530109	1.08179982591e-07
k__Bacteria.p__Proteobacteria.c__Deltaproteobacteria.o__Bdellovibrionales.f__Bdellovibrionaceae.g__Bdellovibrio.s__sp50947	Fasted.water.D5	2.67266733445	5.6978154867e-08
k__Bacteria.p__Proteobacteria.c__Alphaproteobacteria.o__Rhodospirillales.f__Acetobacteraceae	Fasted.water.D5	2.67127478571	8.25515395101e-08
k__Bacteria.p__Bacteroidetes.c__Flavobacteriia.o__Flavobacteriales.f__Flavobacteriaceae.g__Flavobacterium.s__jumunjinense	Fasted.water.D5	2.66628000552	0.0039845524064
k__Bacteria.p__Proteobacteria.c__Alphaproteobacteria.o__Sphingomonadales.f__Sphingomonadaceae.g__Novosphingobium.s__sp47632	Fasted.water.D5	2.66421018111	0.00158306373379
k__Bacteria.p__Proteobacteria.c__Gammaproteobacteria.o__Alteromonadales.f__Shewanellaceae.g__Shewanella.s__livingstonensis_vesiculosa	Fasted.water.D5	2.66278738998	1.07772994961e-08
k__Bacteria.p__Bacteroidetes.c__Flavobacteriia.o__Flavobacteriales.f__Flavobacteriaceae.g__Flavobacterium.s__glaciei	Fasted.water.D5	2.65898664611	0.0258142225774
k__Bacteria.p__Proteobacteria.c__Gammaproteobacteria.o__Pseudomonadales.f__Pseudomonadaceae.g__Pseudomonas.s__NA	Fasted.water.D5	2.64621968482	0.00336449018253
k__Bacteria.p__Proteobacteria.c__Gammaproteobacteria.o__Alteromonadales.f__Pseudoalteromonadaceae.g__Pseudoalteromonas.s__translucida	Fasted.water.D5	2.64535522182	4.93943274041e-09
k__Bacteria.p__Bacteroidetes.c__Sphingobacteriia.o__Sphingobacteriales.f__Chitinophagaceae.g__Ferruginibacter.s__sp18136	Fasted.water.D5	2.63110623359	0.0243528679986
k__Bacteria.p__Proteobacteria.c__Deltaproteobacteria.o__Myxococcales.f__Polyangiaceae	Fasted.water.D5	2.62268452319	0.0204229131935
k__Bacteria.p__Verrucomicrobia.c__NA.o__NA.f__NA.g__NA	Fasted.water.D5	2.61415838155	0.000469352471988
k__Bacteria.p__Proteobacteria.c__Alphaproteobacteria.o__Rickettsiales.f__NA.g__NA.s__sp46643	Fasted.water.D5	2.58593205512	1.00725098465e-11
k__Bacteria.p__Verrucomicrobia.c__Opitutae	Fasted.water.D5	2.58344050534	1.31017214929e-06
k__Bacteria.p__Proteobacteria.c__NA.o__NA.f__NA	Fasted.water.D5	2.5707029261	0.000289662053386
k__Bacteria.p__Proteobacteria.c__NA.o__NA.f__NA.g__NA	Fasted.water.D5	2.57070206919	0.000289662053386
k__Bacteria.p__Proteobacteria.c__NA	Fasted.water.D5	2.57070132312	0.000289662053386
k__Bacteria.p__Proteobacteria.c__NA.o__NA	Fasted.water.D5	2.57070020372	0.000289662053386
k__Bacteria.p__Gemmatimonadetes.c__Gemmatimonadetes.o__Gemmatimonadales.f__Gemmatimonadaceae.g__Gemmatimonas	Fasted.water.D5	2.56316749097	0.0111705678751
k__Bacteria.p__Verrucomicrobia.c__Opitutae.o__Opitutales.f__Opitutaceae.g__Opitutus	Fasted.water.D5	2.56140805067	7.08469521625e-06
k__Bacteria.p__Verrucomicrobia.c__Opitutae.o__Opitutales.f__Opitutaceae	Fasted.water.D5	2.56140566037	7.08469521625e-06
k__Bacteria.p__Verrucomicrobia.c__Opitutae.o__Opitutales	Fasted.water.D5	2.56140560742	7.08469521625e-06
k__Bacteria.p__Proteobacteria.c__Deltaproteobacteria.o__Bdellovibrionales.f__Bdellovibrionaceae.g__Bdellovibrio.s__sp51000_sp51038	Fasted.water.D5	2.55380985302	6.22431668946e-06
k__Bacteria.p__Proteobacteria.c__Alphaproteobacteria.o__Sphingomonadales.f__Erythrobacteraceae.g__Altererythrobacter.s__epoxidivorans	Fasted.water.D5	2.55094257454	0.000436540756851
k__Bacteria.p__Proteobacteria.c__Deltaproteobacteria.o__Myxococcales.f__Sandaracinaceae.g__NA	Fasted.water.D5	2.54509355589	0.00992139663888
k__Bacteria.p__Proteobacteria.c__Alphaproteobacteria.o__Rhodospirillales.f__NA.g__NA.s__sp45795	Fasted.water.D5	2.5449008919	0.0219538447092
k__Bacteria.p__Proteobacteria.c__Gammaproteobacteria.o__Alteromonadales.f__Pseudoalteromonadaceae.g__Pseudoalteromonas.s__arctica_citrea_gracilis	Fasted.water.D5	2.54011451258	0.00019116116524
k__Bacteria.p__Proteobacteria.c__Deltaproteobacteria.o__Myxococcales.f__Sandaracinaceae.g__NA.s__sp54088	Fasted.water.D5	2.53544645145	0.0197532593222
k__Bacteria.p__Proteobacteria.c__Alphaproteobacteria.o__Sphingomonadales.f__Sphingomonadaceae.g__Sphingopyxis.s__italica_macrogoltabida	Fasted.water.D5	2.52200580366	9.66995022514e-05
k__Bacteria.p__Proteobacteria.c__Betaproteobacteria.o__Rhodocyclales.f__Rhodocyclaceae.g__Propionivibrio.s__militaris	Fasted.water.D5	2.52143323615	0.00189869042567
k__Bacteria.p__Gemmatimonadetes.c__Gemmatimonadetes.o__Gemmatimonadales.f__Gemmatimonadaceae.g__NA	Fasted.water.D5	2.51641363351	0.00411071938049
k__Bacteria.p__Proteobacteria.c__Betaproteobacteria.o__Burkholderiales.f__Comamonadaceae.g__Variovorax	Fasted.water.D5	2.50204836034	8.07057925165e-07
k__Bacteria.p__Proteobacteria.c__Alphaproteobacteria.o__Rickettsiales.f__Rickettsiaceae.g__NA.s__sp47035	Fasted.water.D5	2.49727897091	5.02305116142e-05
k__Bacteria.p__Chloroflexi.c__Caldilineae.o__Caldilineales.f__Caldilineaceae.g__NA	Fasted.water.D5	2.490849792	0.030777742146
k__Bacteria.p__Chloroflexi.c__Caldilineae	Fasted.water.D5	2.49084840425	0.030777742146
k__Bacteria.p__Chloroflexi.c__Caldilineae.o__Caldilineales.f__Caldilineaceae	Fasted.water.D5	2.49084641555	0.030777742146
k__Bacteria.p__Chloroflexi.c__Caldilineae.o__Caldilineales	Fasted.water.D5	2.49084384126	0.030777742146
k__Bacteria.p__Bacteroidetes.c__Sphingobacteriia.o__Sphingobacteriales.f__Chitinophagaceae.g__NA.s__sp18407	Fasted.water.D5	2.48123787774	0.00328744220806
k__Bacteria.p__Proteobacteria.c__Betaproteobacteria.o__NA.f__NA.g__bacterium.s__sp50665	Fasted.water.D5	2.46484802782	0.000515732555137
k__Bacteria.p__Proteobacteria.c__Betaproteobacteria.o__Burkholderiales.f__Comamonadaceae.g__Variovorax.s__ginsengisoli	Fasted.water.D5	2.44116532362	2.9841125134e-08
k__Bacteria.p__Planctomycetes.c__Planctomycetacia.o__Planctomycetales.f__Planctomycetaceae.g__Pirellula	Fasted.water.D5	2.4403618298	0.000258703306808
k__Bacteria.p__Proteobacteria.c__Alphaproteobacteria.o__Rhizobiales.f__NA	Fasted.water.D5	2.42946906951	2.40332140351e-08
k__Bacteria.p__Bacteroidetes.c__Bacteroidia	Fasted.water.D5	2.42272995054	2.6798553732e-10
k__Bacteria.p__Bacteroidetes.c__Bacteroidia.o__Bacteroidales	Fasted.water.D5	2.42272833371	2.6798553732e-10
k__Bacteria.p__Proteobacteria.c__Alphaproteobacteria.o__Rickettsiales.f__NA.g__NA.s__sp47189	Fasted.water.D5	2.42230503393	4.14837085886e-10
k__Bacteria.p__Bacteroidetes.c__Sphingobacteriia.o__Sphingobacteriales.f__Sphingobacteriaceae.g__Pedobacter.s__ruber	Fasted.water.D5	2.41925218101	1.60216708766e-06
k__Bacteria.p__Proteobacteria.c__Gammaproteobacteria.o__Alteromonadales.f__Colwelliaceae.g__Thalassotalea	Fasted.water.D5	2.41148282668	0.000507249609922
k__Bacteria.p__Proteobacteria.c__Betaproteobacteria.o__Nitrosomonadales.f__Nitrosomonadaceae.g__Nitrosomonas	Fasted.water.D5	2.41133129462	0.013811061809
k__Bacteria.p__Bacteroidetes.c__Bacteroidia.o__Bacteroidales.f__Porphyromonadaceae	Fasted.water.D5	2.40966840845	2.44138187852e-09
k__Bacteria.p__Bacteroidetes.c__Bacteroidia.o__Bacteroidales.f__Porphyromonadaceae.g__Paludibacter.s__sp13194	Fasted.water.D5	2.40966758438	2.44138187852e-09
k__Bacteria.p__Bacteroidetes.c__Bacteroidia.o__Bacteroidales.f__Porphyromonadaceae.g__Paludibacter	Fasted.water.D5	2.40966747431	2.44138187852e-09
k__Bacteria.p__Chlamydiae.c__Chlamydiae.o__Chlamydiales	Fasted.water.D5	2.40637705677	6.83346153803e-10
k__Bacteria.p__Chlamydiae.c__Chlamydiae	Fasted.water.D5	2.40637596821	6.83346153803e-10
k__Bacteria.p__Chlamydiae	Fasted.water.D5	2.40637148118	6.83346153803e-10
k__Bacteria.p__Actinobacteria.c__Thermoleophilia	Fasted.water.D5	2.40300270838	0.0186010295395
k__Bacteria.p__Proteobacteria.c__Alphaproteobacteria.o__Rickettsiales.f__NA.g__NA.s__sp47200	Fasted.water.D5	2.40227437101	8.86423710665e-06
k__Bacteria.p__Planctomycetes.c__Planctomycetacia.o__Planctomycetales.f__Planctomycetaceae.g__Planctomyces.s__sp41918	Fasted.water.D5	2.40091436676	0.0261475827412
k__Bacteria.p__Chloroflexi.c__Caldilineae.o__Caldilineales.f__Caldilineaceae.g__NA.s__sp21081_sp21093	Fasted.water.D5	2.39626970994	0.0214395127425
k__Bacteria.p__Proteobacteria.c__Deltaproteobacteria.o__Bdellovibrionales.f__Bacteriovoracaceae.g__NA	Fasted.water.D5	2.3870687745	7.49220814957e-06
k__Bacteria.p__Proteobacteria.c__Alphaproteobacteria.o__Caulobacterales.f__Hyphomonadaceae.g__Hyphomonas	Fasted.water.D5	2.38324920605	0.0162011577961
k__Bacteria.p__Planctomycetes.c__Phycisphaerae	Fasted.water.D5	2.37681660609	0.0044342534036
k__Bacteria.p__Proteobacteria.c__Alphaproteobacteria.o__Caulobacterales.f__Hyphomonadaceae.g__Hyphomonas.s__sp42830	Fasted.water.D5	2.36899302155	0.0259404730702
k__Bacteria.p__NA.c__NA.o__NA.f__NA.g__NA.s__sp19826	Fasted.water.D5	2.36559564327	1.35873096755e-08
k__Bacteria.p__Chloroflexi.c__Thermomicrobia	Fasted.water.D5	2.36410151102	0.00979898281373
k__Bacteria.p__Bacteroidetes.c__Flavobacteriia.o__Flavobacteriales.f__Cryomorphaceae.g__Owenweeksia.s__sp16328	Fasted.water.D5	2.36209072255	0.00848297412338
k__Bacteria.p__Chloroflexi.c__Thermomicrobia.o__NA.f__NA.g__NA	Fasted.water.D5	2.36013263322	0.00979898281373
k__Bacteria.p__Planctomycetes.c__Phycisphaerae.o__Phycisphaerales	Fasted.water.D5	2.35921878811	0.0126464414375
k__Bacteria.p__Planctomycetes.c__Phycisphaerae.o__Phycisphaerales.f__Phycisphaeraceae	Fasted.water.D5	2.35921588792	0.0126464414375
k__Bacteria.p__Chloroflexi.c__Thermomicrobia.o__NA	Fasted.water.D5	2.35678973493	0.00979898281373
k__Bacteria.p__Bacteroidetes.c__Flavobacteriia.o__Flavobacteriales.f__Cryomorphaceae.g__Crocinitomix	Fasted.water.D5	2.35598528674	0.000241778068296
k__Bacteria.p__Bacteroidetes.c__Sphingobacteriia.o__Sphingobacteriales.f__Saprospiraceae.g__NA.s__sp18856	Fasted.water.D5	2.35344798801	0.0336706796135
k__Bacteria.p__Proteobacteria.c__Deltaproteobacteria.o__Bdellovibrionales.f__Bacteriovoracaceae.g__NA.s__sp50925	Fasted.water.D5	2.34983007138	0.000148553498489
k__Bacteria.p__Chloroflexi.c__Thermomicrobia.o__NA.f__NA	Fasted.water.D5	2.34623373821	0.00979898281373
k__Bacteria.p__Planctomycetes.c__Planctomycetacia.o__Planctomycetales.f__Planctomycetaceae.g__Pirellula.s__sp41798	Fasted.water.D5	2.34089318919	0.000258703306808
k__Bacteria.p__Proteobacteria.c__Alphaproteobacteria.o__Sphingomonadales.f__Sphingomonadaceae.g__Sphingopyxis.s__alaskensis_bauzanensis_chilensis	Fasted.water.D5	2.33415911844	0.0032729503201
k__Bacteria.p__Bacteroidetes.c__Sphingobacteriia.o__Sphingobacteriales.f__Saprospiraceae.g__NA.s__sp18886	Fasted.water.D5	2.3211844332	0.0085974162229
k__Bacteria.p__Actinobacteria.c__Thermoleophilia.o__Solirubrobacterales.f__NA	Fasted.water.D5	2.3155871608	0.0203859504157
k__Bacteria.p__Actinobacteria.c__Thermoleophilia.o__Solirubrobacterales	Fasted.water.D5	2.31558638944	0.0293327095639
k__Bacteria.p__Actinobacteria.c__Thermoleophilia.o__Solirubrobacterales.f__NA.g__NA	Fasted.water.D5	2.3155843061	0.0203859504157
k__Bacteria.p__Proteobacteria.c__Alphaproteobacteria.o__Rickettsiales.f__Rickettsiaceae.g__NA.s__sp47027	Fasted.water.D5	2.29715337628	7.16034610646e-08
k__Bacteria.p__Proteobacteria.c__Gammaproteobacteria.o__Pseudomonadales.f__Moraxellaceae.g__Psychrobacter.s__okhotskensis	Fasted.water.D5	2.29398757433	0.00108856721135
k__Bacteria.p__Bacteroidetes.c__Flavobacteriia.o__Flavobacteriales.f__Flavobacteriaceae.g__Flavobacterium.s__sp17015	Fasted.water.D5	2.2853246328	0.00871993770036
k__Bacteria.p__Bacteroidetes.c__Sphingobacteriia.o__Sphingobacteriales.f__Sphingobacteriaceae.g__Pedobacter.s__sp19201	Fasted.water.D5	2.28108607743	2.46583005225e-05
k__Bacteria.p__Proteobacteria.c__Betaproteobacteria.o__NA.f__NA	Fasted.water.D5	2.26869628159	0.0169311960216
k__Bacteria.p__Planctomycetes.c__Planctomycetacia.o__Planctomycetales.f__Planctomycetaceae.g__NA.s__sp42455	Fasted.water.D5	2.26622789844	0.00166495681147
k__Bacteria.p__Proteobacteria.c__Betaproteobacteria.o__NA	Fasted.water.D5	2.26495733028	0.0169311960216
k__Bacteria.p__Proteobacteria.c__Betaproteobacteria.o__Nitrosomonadales.f__Nitrosomonadaceae.g__Nitrosomonas.s__sp50144	Fasted.water.D5	2.26041521578	0.0394759161409
k__Bacteria.p__Verrucomicrobia.c__Opitutae.o__Opitutales.f__Opitutaceae.g__Opitutus.s__sp68897	Fasted.water.D5	2.25546987068	7.69484371558e-05
k__Bacteria.p__Proteobacteria.c__Alphaproteobacteria.o__Rhodospirillales.f__Rhodospirillaceae.g__NA.s__sp46450	Fasted.water.D5	2.24557132835	1.35873096755e-08
k__Bacteria.p__Verrucomicrobia.c__NA.o__NA.f__NA.g__NA.s__sp68651	Fasted.water.D5	2.23109094241	0.0457599410837
k__Bacteria.p__Chlamydiae.c__Chlamydiae.o__Chlamydiales.f__Parachlamydiaceae	Fasted.water.D5	2.22779557439	8.62384303498e-08
k__Bacteria.p__Proteobacteria.c__Alphaproteobacteria.o__Rhodobacterales.f__Rhodobacteraceae.g__Defluviimonas	Fasted.water.D5	2.2220386344	0.0189808072641
k__Bacteria.p__Proteobacteria.c__Gammaproteobacteria.o__Vibrionales.f__Vibrionaceae.g__Vibrio	Fasted.water.D5	2.22049640496	2.06053330908e-10
k__Bacteria.p__Chlamydiae.c__Chlamydiae.o__Chlamydiales.f__Parachlamydiaceae.g__Neochlamydia	Fasted.water.D5	2.21437418519	2.05887491135e-08
k__Bacteria.p__Planctomycetes.c__Planctomycetacia.o__Planctomycetales.f__Planctomycetaceae.g__NA.s__sp41646	Fasted.water.D5	2.2047349299	6.6241936958e-05
k__Bacteria.p__Bacteroidetes.c__Cytophagia.o__Cytophagales.f__Cytophagaceae.g__Persicitalea	Fasted.water.D5	2.19896894628	0.0165375260237
k__Bacteria.p__Bacteroidetes.c__Cytophagia.o__Cytophagales.f__Cytophagaceae.g__Persicitalea.s__sp15286	Fasted.water.D5	2.19824834387	0.0165375260237
k__Bacteria.p__Parcubacteria.c__NA.o__NA.f__NA.g__NA.s__sp40197	Fasted.water.D5	2.19582160512	0.00663603279358
k__Bacteria.p__Bacteroidetes.c__Flavobacteriia.o__Flavobacteriales.f__Cryomorphaceae.g__Crocinitomix.s__sp16189	Fasted.water.D5	2.18327077462	0.000133173125564
k__Bacteria.p__Chlamydiae.c__Chlamydiae.o__Chlamydiales.f__Parachlamydiaceae.g__Neochlamydia.s__sp19941	Fasted.water.D5	2.16772668491	5.45502103303e-08
k__Bacteria.p__Planctomycetes.c__NA.o__NA.f__NA.g__NA.s__sp40373	Fasted.water.D5	2.16422238706	0.0117470339218
k__Bacteria.p__Proteobacteria.c__Betaproteobacteria.o__NA.f__NA.g__bacterium	Fasted.water.D5	2.15871510235	0.000515732555137
k__Bacteria.p__Verrucomicrobia.c__Opitutae.o__Opitutales.f__Opitutaceae.g__Opitutus.s__sp68891	Fasted.water.D5	2.15835330452	3.65802048899e-06
k__Bacteria.p__Proteobacteria.c__Betaproteobacteria.o__Burkholderiales.f__Comamonadaceae.g__Rhizobacter.s__bergeniae	Fasted.water.D5	2.15607886345	0.0310773656778
k__Bacteria.p__Proteobacteria.c__Deltaproteobacteria.o__Desulfuromonadales.f__NA.g__NA	Fasted.water.D5	2.15350673445	0.000468873036249
k__Bacteria.p__Proteobacteria.c__Gammaproteobacteria.o__Vibrionales.f__Vibrionaceae.g__Vibrio.s__lentus_tasmaniensis	Fasted.water.D5	2.15302133094	4.14837085886e-10
k__Bacteria.p__Verrucomicrobia.c__Verrucomicrobiae.o__Verrucomicrobiales.f__Verrucomicrobiaceae.g__Luteolibacter.s__luojiensis	Fasted.water.D5	2.15006800094	0.0110994600182
k__Bacteria.p__Proteobacteria.c__Deltaproteobacteria.o__Desulfuromonadales.f__NA	Fasted.water.D5	2.14961845563	0.000468873036249
k__Bacteria.p__Proteobacteria.c__Deltaproteobacteria.o__Desulfuromonadales	Fasted.water.D5	2.14797896187	0.000468873036249
k__Bacteria.p__Proteobacteria.c__Alphaproteobacteria.o__Rickettsiales.f__NA.g__Captivus.s__sp47080	Fasted.water.D5	2.14704565987	1.35873096755e-08
k__Bacteria.p__Proteobacteria.c__NA.o__NA.f__NA.g__NA.s__sp65848	Fasted.water.D5	2.14349494807	0.000759437320527
k__Bacteria.p__Planctomycetes.c__Planctomycetacia.o__Planctomycetales.f__Planctomycetaceae.g__Planctomyces.s__sp41825	Fasted.water.D5	2.13976956704	0.0407054296793
k__Bacteria.p__Proteobacteria.c__Alphaproteobacteria.o__Rhodospirillales.f__NA	Fasted.water.D5	2.13892395255	0.00115910978568
k__Bacteria.p__Proteobacteria.c__Alphaproteobacteria.o__Rhodobacterales.f__Rhodobacteraceae.g__Rhodobacter.s__johrii_sp44960	Fasted.water.D5	2.13576674786	0.0117909373458
k__Bacteria.p__Chloroflexi.c__Thermomicrobia.o__NA.f__NA.g__NA.s__sp21842	Fasted.water.D5	2.13348549689	0.0108360968005
k__Bacteria.p__Proteobacteria.c__Gammaproteobacteria.o__Oceanospirillales.f__Alcanivoracaceae	Fasted.water.D5	2.1214599522	1.10354001394e-06
k__Bacteria.p__Actinobacteria.c__Acidimicrobiia.o__Acidimicrobiales.f__Iamiaceae.g__Iamia.s__sp4316	Fasted.water.D5	2.12076500451	0.0385400416424
k__Bacteria.p__Bacteroidetes.c__Sphingobacteriia.o__Sphingobacteriales.f__Saprospiraceae.g__NA.s__sp19044	Fasted.water.D5	2.12042960873	0.00308973478115
k__Bacteria.p__Actinobacteria.c__Acidimicrobiia.o__Acidimicrobiales.f__Iamiaceae.g__Iamia	Fasted.water.D5	2.11856871679	0.0385400416424
k__Bacteria.p__Proteobacteria.c__Alphaproteobacteria.o__Sphingomonadales.f__Sphingomonadaceae.g__Sphingomonas.s__sp47899	Fasted.water.D5	2.11589805348	0.0321317247657
k__Bacteria.p__Actinobacteria.c__Acidimicrobiia.o__Acidimicrobiales.f__Iamiaceae	Fasted.water.D5	2.11444608215	0.0385400416424
k__Bacteria.p__Proteobacteria.c__Alphaproteobacteria.o__Rickettsiales.f__NA.g__NA.s__sp47197	Fasted.water.D5	2.10733845873	0.000388797473062
k__Bacteria.p__Planctomycetes.c__Planctomycetacia.o__Planctomycetales.f__Planctomycetaceae.g__Planctomyces.s__sp41956	Fasted.water.D5	2.09816624035	0.0180402310826
k__Bacteria.p__Proteobacteria.c__Alphaproteobacteria.o__Rickettsiales.f__NA.g__NA.s__sp46632	Fasted.water.D5	2.08298418721	3.57730087977e-07
k__Bacteria.p__Proteobacteria.c__Alphaproteobacteria.o__Rickettsiales.f__Mitochondria.g__NA.s__sp46913	Fasted.water.D5	2.07198816346	0.00276000736243
k__Bacteria.p__Proteobacteria.c__Alphaproteobacteria.o__Rhodospirillales.f__NA.g__NA	Fasted.water.D5	2.0599970517	0.000340877998502
k__Bacteria.p__Proteobacteria.c__Alphaproteobacteria.o__Rhodospirillales.f__Acetobacteraceae.g__Rhodovastum_Roseomonas.s__sp45683_sp45685	Fasted.water.D5	2.05361032625	0.00396537320366
k__Bacteria.p__Proteobacteria.c__Alphaproteobacteria.o__Rhodospirillales.f__Acetobacteraceae.g__Rhodovastum_Roseomonas	Fasted.water.D5	2.05360416289	0.00396537320366
k__Bacteria.p__Acidobacteria.c__Holophagae.o__NA.f__NA.g__NA	Fasted.water.D5	2.05264995013	0.0400925177786
k__Bacteria.p__Proteobacteria.c__Gammaproteobacteria.o__Xanthomonadales.f__Xanthomonadaceae.g__Dokdonella	Fasted.water.D5	2.052016572	0.0184232217913
k__Bacteria.p__Acidobacteria.c__Holophagae.o__NA	Fasted.water.D5	2.04327923617	0.0400925177786
k__Bacteria.p__Saccharibacteria.c__NA.o__NA.f__NA.g__NA.s__sp66033	Fasted.water.D5	2.03371509502	4.86986622674e-05
k__Bacteria.p__Bacteroidetes.c__Flavobacteriia.o__Flavobacteriales.f__Flavobacteriaceae.g__Subsaxibacter	Fasted.water.D5	2.0326149328	0.0186147262315
k__Bacteria.p__Proteobacteria.c__Alphaproteobacteria.o__Caulobacterales.f__Hyphomonadaceae.g__NA	Fasted.water.D5	2.03072515045	0.00557035606948
k__Bacteria.p__Proteobacteria.c__Alphaproteobacteria.o__Rhizobiales.f__Hyphomicrobiaceae.g__Hyphomicrobium	Fasted.water.D5	2.03050730151	0.00315421226204
k__Bacteria.p__Proteobacteria.c__Deltaproteobacteria.o__Myxococcales.f__Haliangiaceae.g__Haliangium	Fasted.water.D5	2.03005663379	0.00906459265045
k__Bacteria.p__Proteobacteria.c__Deltaproteobacteria.o__Myxococcales.f__Haliangiaceae	Fasted.water.D5	2.02923504923	0.00906459265045
k__Bacteria.p__Proteobacteria.c__Alphaproteobacteria.o__Rhodospirillales.f__Rhodospirillaceae.g__NA.s__sp46373_sp46495	Fasted.water.D5	2.02902752359	0.000148553498489
k__Bacteria.p__Acidobacteria.c__Holophagae.o__NA.f__NA	Fasted.water.D5	2.02858646531	0.0400925177786
k__Bacteria.p__Bacteroidetes.c__Flavobacteriia.o__Flavobacteriales.f__Flavobacteriaceae.g__Subsaxibacter.s__sp17594	Fasted.water.D5	2.02649317934	0.0178551577302
k__Bacteria.p__Proteobacteria.c__Gammaproteobacteria.o__Alteromonadales.f__Psychromonadaceae	Fasted.water.D5	2.02493849935	0.00584057337647
k__Bacteria.p__Proteobacteria.c__Gammaproteobacteria.o__Alteromonadales.f__Psychromonadaceae.g__Psychromonas	Fasted.water.D5	2.02492887791	0.00584057337647
k__Bacteria.p__Verrucomicrobia.c__Spartobacteria.o__Chthoniobacterales	Fasted.water.D5	2.02213428838	0.000122114830973
k__Bacteria.p__Verrucomicrobia.c__Spartobacteria	Fasted.water.D5	2.0221254437	0.000122114830973
k__Bacteria.p__Proteobacteria.c__Deltaproteobacteria.o__Oligoflexales.f__NA.g__NA.s__sp54452	Fasted.water.D5	2.0196423262	0.000554239319627
k__Bacteria.p__Proteobacteria.c__Deltaproteobacteria.o__Myxococcales.f__Nannocystaceae.g__Nannocystis.s__sp53800	Fasted.water.D5	2.01644822525	0.0273829781525
k__Bacteria.p__Proteobacteria.c__Gammaproteobacteria.o__NA.f__NA.g__NA.s__sp61016	Fasted.water.D5	2.01400475732	0.00663603279358
k__Bacteria.p__Hydrogenedentes.c__NA.o__NA	Fasted.water.D5	2.00891961197	0.000148553498489
k__Bacteria.p__Hydrogenedentes.c__NA.o__NA.f__NA	Fasted.water.D5	2.00848313365	0.000148553498489
k__Bacteria.p__Bacteroidetes.c__Flavobacteriia.o__Flavobacteriales.f__Flavobacteriaceae.g__Flavobacterium.s__ponti	Fasted.water.D5	2.00722558606	0.000184854167729
k__Bacteria.p__Hydrogenedentes	Fasted.water.D5	2.00614484318	0.000148553498489
k__Bacteria.p__Hydrogenedentes.c__NA.o__NA.f__NA.g__NA	Fasted.water.D5	2.00523726778	0.000148553498489
k__Bacteria.p__Hydrogenedentes.c__NA	Fasted.water.D5	2.00318594736	0.000148553498489
k__Bacteria.p__Proteobacteria.c__Gammaproteobacteria.o__Oceanospirillales.f__Alcanivoracaceae.g__Kangiella	Fasted.water.D5	2.0030043728	7.16034610646e-08
k__Bacteria.p__Cyanobacteria.c__Chloroplast	Feed	5.57046805582	8.24079473794e-09
k__Bacteria.p__Cyanobacteria	Feed	5.57026680843	4.6222504413e-10
k__Bacteria.p__Cyanobacteria.c__Chloroplast.o__NA	Feed	5.54739300677	3.69469932766e-09
k__Bacteria.p__Cyanobacteria.c__Chloroplast.o__NA.f__NA	Feed	5.5473002725	3.69469932766e-09
k__Bacteria.p__Cyanobacteria.c__Chloroplast.o__NA.f__NA.g__NA.s__NA	Feed	5.46579925162	4.91267427374e-09
k__Bacteria.p__Cyanobacteria.c__Chloroplast.o__NA.f__NA.g__NA	Feed	5.4646664591	3.69469932766e-09
k__Bacteria.p__Proteobacteria.c__Alphaproteobacteria.o__Rickettsiales.f__Mitochondria	Feed	4.83010954426	7.05753945424e-07
k__Bacteria.p__Proteobacteria.c__Alphaproteobacteria.o__Rickettsiales	Feed	4.82706075748	5.80879136516e-10
k__Bacteria.p__Proteobacteria.c__Alphaproteobacteria.o__Rickettsiales.f__Mitochondria.g__Arundo_Oryza_meyeriana.s__NA	Feed	4.75906070802	5.510626385e-14
k__Bacteria.p__Proteobacteria.c__Alphaproteobacteria.o__Rickettsiales.f__Mitochondria.g__Arundo_Oryza_meyeriana	Feed	4.7590606968	5.510626385e-14
k__Bacteria.p__Firmicutes	Feed	4.71198806485	5.90493615655e-08
k__Bacteria.p__Firmicutes.c__Bacilli	Feed	4.67915195712	1.30156871953e-08
k__Bacteria.p__Firmicutes.c__Bacilli.o__Lactobacillales	Feed	4.66661536275	2.96105281604e-12
k__Bacteria.p__Cyanobacteria.c__Chloroplast.o__NA.f__NA.g__Sugarcane.s__phytoplasma	Feed	4.53157592263	5.510626385e-14
k__Bacteria.p__Cyanobacteria.c__Chloroplast.o__NA.f__NA.g__Sugarcane	Feed	4.53157591428	5.510626385e-14
k__Bacteria.p__Firmicutes.c__Bacilli.o__Lactobacillales.f__Lactobacillaceae	Feed	4.47459897794	5.510626385e-14
k__Bacteria.p__Firmicutes.c__Bacilli.o__Lactobacillales.f__Lactobacillaceae.g__Lactobacillus	Feed	4.44731024936	5.510626385e-14
k__Bacteria.p__Cyanobacteria.c__Chloroplast.o__NA.f__NA.g__Helianthus	Feed	4.42509156545	5.510626385e-14
k__Bacteria.p__Cyanobacteria.c__Chloroplast.o__NA.f__NA.g__Helianthus.s__annuus	Feed	4.42509155708	5.510626385e-14
k__Bacteria	Feed	4.23358805453	3.48510764208e-07
k__Bacteria.p__Cyanobacteria.c__Chloroplast.o__Lathyrus_sativus.f__Lathyrus_sativus	Feed	4.21669689567	5.510626385e-14
k__Bacteria.p__Cyanobacteria.c__Chloroplast.o__Lathyrus_sativus.f__Lathyrus_sativus.g__NA.s__sp21976	Feed	4.21669688984	5.510626385e-14
k__Bacteria.p__Cyanobacteria.c__Chloroplast.o__Lathyrus_sativus	Feed	4.21669687908	5.510626385e-14
k__Bacteria.p__Cyanobacteria.c__Chloroplast.o__Lathyrus_sativus.f__Lathyrus_sativus.g__NA	Feed	4.21669686115	5.510626385e-14
k__Bacteria.p__Firmicutes.c__Bacilli.o__Lactobacillales.f__Leuconostocaceae	Feed	4.07641026727	5.510626385e-14
k__Bacteria.p__Firmicutes.c__Bacilli.o__Lactobacillales.f__Lactobacillaceae.g__Lactobacillus.s__salivarius	Feed	4.02290105656	5.510626385e-14
k__Bacteria.p__Proteobacteria.c__Alphaproteobacteria.o__Rickettsiales.f__Mitochondria.g__NA	Feed	4.00810345616	7.05753945424e-07
k__Bacteria.p__Firmicutes.c__Bacilli.o__Lactobacillales.f__Leuconostocaceae.g__Leuconostoc	Feed	3.94767402088	5.510626385e-14
k__Bacteria.p__Firmicutes.c__Bacilli.o__Lactobacillales.f__Leuconostocaceae.g__Leuconostoc.s__citreum_holzapfelii	Feed	3.88729630516	5.510626385e-14
k__Bacteria.p__Firmicutes.c__Bacilli.o__Lactobacillales.f__Lactobacillaceae.g__Lactobacillus.s__delbrueckii	Feed	3.87948636389	5.510626385e-14
k__Bacteria.p__Proteobacteria.c__Alphaproteobacteria.o__Rickettsiales.f__Mitochondria.g__NA.s__sp46933	Feed	3.87342464775	5.510626385e-14
k__Bacteria.p__Firmicutes.c__Clostridia.o__Clostridiales.f__Peptostreptococcaceae.g__Peptostreptococcus.s__sp34369	Feed	3.75835519365	0.018566135463
k__Bacteria.p__Firmicutes.c__Bacilli.o__Lactobacillales.f__Streptococcaceae	Feed	3.65193180058	2.96105281604e-12
k__Bacteria.p__Firmicutes.c__Clostridia.o__Clostridiales.f__Peptostreptococcaceae.g__Peptostreptococcus	Feed	3.64842439538	0.000146555772147
k__Bacteria.p__Proteobacteria.c__Gammaproteobacteria.o__Vibrionales.f__Vibrionaceae.g__Photobacterium	Feed	3.61724968684	8.01378095563e-10
k__Bacteria.p__Proteobacteria.c__Gammaproteobacteria.o__Vibrionales	Feed	3.61483517826	6.33303579247e-10
k__Bacteria.p__Proteobacteria.c__Gammaproteobacteria.o__Vibrionales.f__Vibrionaceae	Feed	3.61482397658	6.33303579247e-10
k__Bacteria.p__Proteobacteria.c__Gammaproteobacteria.o__Vibrionales.f__Vibrionaceae.g__Photobacterium.s__kishitanii	Feed	3.58885103949	8.01378095563e-10
k__Bacteria.p__Proteobacteria.c__Gammaproteobacteria.o__Oceanospirillales.f__Halomonadaceae.g__Zymobacter	Feed	3.58838403469	0.018566135463
k__Bacteria.p__Firmicutes.c__Bacilli.o__Lactobacillales.f__Streptococcaceae.g__Lactococcus	Feed	3.57973722314	2.96105281604e-12
k__Bacteria.p__Firmicutes.c__Bacilli.o__Lactobacillales.f__Enterococcaceae.g__Vagococcus.s__penaei	Feed	3.5796920729	0.018566135463
k__Bacteria.p__Firmicutes.c__Bacilli.o__Lactobacillales.f__Streptococcaceae.g__Streptococcus.s__salivarius_vestibularis	Feed	3.57081942993	0.018566135463
k__Bacteria.p__Firmicutes.c__Clostridia.o__Clostridiales	Feed	3.56057856793	5.7917944671e-10
k__Bacteria.p__Firmicutes.c__Clostridia	Feed	3.56057854484	5.7917944671e-10
k__Bacteria.p__Proteobacteria.c__Gammaproteobacteria.o__Oceanospirillales.f__Halomonadaceae.g__Zymobacter.s__palmae	Feed	3.50044560295	0.018566135463
k__Bacteria.p__Firmicutes.c__Bacilli.o__Lactobacillales.f__Leuconostocaceae.g__Weissella	Feed	3.48568922492	5.510626385e-14
k__Bacteria.p__Firmicutes.c__Bacilli.o__Lactobacillales.f__Leuconostocaceae.g__Weissella.s__cibaria_confusa	Feed	3.48042652723	5.510626385e-14
k__Bacteria.p__Proteobacteria.c__Gammaproteobacteria.o__Enterobacteriales.f__Enterobacteriaceae.g__Erwinia.s__persicina	Feed	3.47777502091	0.018566135463
k__Bacteria.p__Proteobacteria.c__Gammaproteobacteria.o__Enterobacteriales.f__Enterobacteriaceae.g__Erwinia	Feed	3.47707749935	0.018566135463
k__Bacteria.p__Firmicutes.c__Bacilli.o__Lactobacillales.f__Streptococcaceae.g__Lactococcus.s__lactis	Feed	3.47483320906	2.96105281604e-12
k__Bacteria.p__Firmicutes.c__Bacilli.o__Lactobacillales.f__Lactobacillaceae.g__Lactobacillus.s__amylovorus	Feed	3.47145486242	0.018566135463
k__Bacteria.p__Firmicutes.c__Clostridia.o__Clostridiales.f__Peptostreptococcaceae.g__Peptostreptococcus.s__russellii	Feed	3.44973509695	0.018566135463
k__Bacteria.p__Proteobacteria.c__Gammaproteobacteria.o__Pseudomonadales.f__Moraxellaceae.g__Acinetobacter.s__johnsonii_lwoffii	Feed	3.43774650245	0.018566135463
k__Bacteria.p__Firmicutes.c__Bacilli.o__Lactobacillales.f__Lactobacillaceae.g__Lactobacillus.s__fermentum	Feed	3.42727840358	5.510626385e-14
k__Bacteria.p__Proteobacteria.c__Alphaproteobacteria.o__Rickettsiales.f__Mitochondria.g__Arundo	Feed	3.42548531977	0.018566135463
k__Bacteria.p__Firmicutes.c__Clostridia.o__Clostridiales.f__Peptostreptococcaceae	Feed	3.40015765014	5.510626385e-14
k__Bacteria.p__Tenericutes.c__Mollicutes.o__Mycoplasmatales.f__Mycoplasmataceae.g__Mycoplasma.s__sp68222	Feed	3.39393427172	0.018566135463
k__Bacteria.p__Firmicutes.c__Clostridia.o__Clostridiales.f__Lachnospiraceae.g__Butyrivibrio.s__crossotus	Feed	3.38874089951	0.018566135463
k__Bacteria.p__Proteobacteria.c__Gammaproteobacteria.o__Alteromonadales.f__Moritellaceae.g__Moritella.s__marina	Feed	3.38498527622	0.018566135463
k__Bacteria.p__Firmicutes.c__Clostridia.o__Clostridiales.f__Peptostreptococcaceae.g__Terrisporobacter	Feed	3.38454735393	5.510626385e-14
k__Bacteria.p__Firmicutes.c__Clostridia.o__Clostridiales.f__Peptostreptococcaceae.g__Terrisporobacter.s__sp34390_sp34393	Feed	3.38454725446	5.510626385e-14
k__Bacteria.p__Proteobacteria.c__Alphaproteobacteria.o__Rickettsiales.f__Mitochondria.g__Arundo.s__donax	Feed	3.37784973795	0.018566135463
k__Bacteria.p__Firmicutes.c__Clostridia.o__Clostridiales.f__Lachnospiraceae.g__Butyrivibrio	Feed	3.37245317883	0.018566135463
k__Bacteria.p__Bacteroidetes.c__Bacteroidia.o__Bacteroidales.f__NA.g__NA.s__sp12589	Feed	3.37124765937	0.018566135463
k__Bacteria.p__Proteobacteria.c__Alphaproteobacteria.o__Rickettsiales.f__Mitochondria.g__NA.s__arietinum	Feed	3.35940280789	5.510626385e-14
k__Bacteria.p__Firmicutes.c__Bacilli.o__Lactobacillales.f__Leuconostocaceae.g__Weissella.s__beninensis	Feed	3.35888636677	0.018566135463
k__Bacteria.p__Cyanobacteria.c__Chloroplast.o__Glycine_soja.f__Glycine_soja.g__Glycine.s__soja	Feed	3.31833474863	5.510626385e-14
k__Bacteria.p__Cyanobacteria.c__Chloroplast.o__Glycine_soja	Feed	3.31833473582	5.510626385e-14
k__Bacteria.p__Cyanobacteria.c__Chloroplast.o__Glycine_soja.f__Glycine_soja	Feed	3.31833460639	5.510626385e-14
k__Bacteria.p__Cyanobacteria.c__Chloroplast.o__Glycine_soja.f__Glycine_soja.g__Glycine	Feed	3.31833439188	5.510626385e-14
k__Bacteria.p__Cyanobacteria.c__Chloroplast.o__NA.f__NA.g__NA.s__sp22882	Feed	3.27865440222	0.018566135463
k__Bacteria.p__Firmicutes.c__Bacilli.o__Bacillales.f__Bacillaceae.g__Bacillus.s__marisflavi	Feed	3.27236710124	0.018566135463
k__Bacteria.p__Firmicutes.c__Bacilli.o__Lactobacillales.f__Lactobacillaceae.g__Lactobacillus.s__rhamnosus	Feed	3.2615009559	0.018566135463
k__Bacteria.p__Firmicutes.c__Bacilli.o__Lactobacillales.f__Lactobacillaceae.g__Pediococcus	Feed	3.25946620163	5.510626385e-14
k__Bacteria.p__Firmicutes.c__Bacilli.o__Lactobacillales.f__Lactobacillaceae.g__Pediococcus.s__argentinicus	Feed	3.25946616423	5.510626385e-14
k__Bacteria.p__Firmicutes.c__Bacilli.o__Lactobacillales.f__Lactobacillaceae.g__Lactobacillus.s__sakei	Feed	3.23683070532	0.000146555772147
k__Bacteria.p__Proteobacteria.c__Gammaproteobacteria.o__Pseudomonadales.f__Moraxellaceae.g__Acinetobacter.s__bouvetii	Feed	3.19379515087	0.018566135463
k__Bacteria.p__Firmicutes.c__Bacilli.o__Lactobacillales.f__Lactobacillaceae.g__Lactobacillus.s__johnsonii	Feed	3.19095003075	5.510626385e-14
k__Bacteria.p__Actinobacteria.c__Actinobacteria.o__Kineosporiales.f__Kineosporiaceae.g__Kineococcus	Feed	3.1802532743	0.018566135463
k__Bacteria.p__Firmicutes.c__Bacilli.o__Lactobacillales.f__Lactobacillaceae.g__Lactobacillus.s__NA	Feed	3.16050423867	5.510626385e-14
k__Bacteria.p__Cyanobacteria.c__Chloroplast.o__Boechera_gunnisoniana.f__Boechera_gunnisoniana.g__Boechera_Brassica	Feed	3.14665295399	5.510626385e-14
k__Bacteria.p__Cyanobacteria.c__Chloroplast.o__Boechera_gunnisoniana.f__Boechera_gunnisoniana.g__Boechera_Brassica.s__gunnisoniana_napus_sp21762	Feed	3.14664070755	5.510626385e-14
k__Bacteria.p__Cyanobacteria.c__Chloroplast.o__Boechera_gunnisoniana.f__Boechera_gunnisoniana	Feed	3.14663678079	5.510626385e-14
k__Bacteria.p__Cyanobacteria.c__Chloroplast.o__Boechera_gunnisoniana	Feed	3.14662687167	5.510626385e-14
k__Bacteria.p__Firmicutes.c__Bacilli.o__Bacillales.f__Bacillaceae	Feed	3.13361374649	5.510626385e-14
k__Bacteria.p__Firmicutes.c__Bacilli.o__Bacillales	Feed	3.1336132102	1.1142025109e-08
k__Bacteria.p__Cyanobacteria.c__Chloroplast.o__NA.f__NA.g__NA.s__aestivum	Feed	3.12675587247	0.000146555772147
k__Bacteria.p__Proteobacteria.c__Gammaproteobacteria.o__Vibrionales.f__Vibrionaceae.g__Photobacterium.s__piscicola	Feed	3.11389038197	0.018566135463
k__Bacteria.p__Firmicutes.c__Bacilli.o__Lactobacillales.f__Lactobacillaceae.g__Lactobacillus.s__rossiae	Feed	3.10728095685	0.018566135463
k__Bacteria.p__Firmicutes.c__Bacilli.o__Bacillales.f__Bacillaceae.g__Bacillus.s__cereus	Feed	3.1065064313	0.018566135463
k__Bacteria.p__Actinobacteria.c__Actinobacteria.o__Micrococcales.f__Microbacteriaceae.g__Microterricola_Phycicola	Feed	3.09369119905	0.018566135463
k__Bacteria.p__Actinobacteria.c__Actinobacteria.o__Kineosporiales.f__Kineosporiaceae.g__Kineococcus.s__sp6205	Feed	3.07566983832	0.018566135463
k__Bacteria.p__Proteobacteria.c__Alphaproteobacteria.o__Rickettsiales.f__Mitochondria.g__NA.s__sp46925	Feed	3.07263634495	0.018566135463
k__Bacteria.p__Firmicutes.c__Bacilli.o__Bacillales.f__Bacillaceae.g__Bacillus.s__cereus_sp25121	Feed	3.04283295244	0.018566135463
k__Bacteria.p__Proteobacteria.c__Alphaproteobacteria.o__Sphingomonadales.f__Sphingomonadaceae.g__Sphingobium.s__yanoikuyae	Feed	3.03424973869	0.018566135463
k__Bacteria.p__Proteobacteria.c__Gammaproteobacteria.o__Vibrionales.f__Vibrionaceae.g__Photobacterium.s__profundum	Feed	3.01978769034	0.018566135463
k__Bacteria.p__Proteobacteria.c__Gammaproteobacteria.o__Vibrionales.f__Vibrionaceae.g__Photobacterium.s__iliopiscarium_kishitanii	Feed	3.00309940738	0.018566135463
k__Bacteria.p__Actinobacteria.c__Actinobacteria.o__Micrococcales.f__Microbacteriaceae.g__Microterricola_Phycicola.s__gilvus_viridarii	Feed	2.98344990381	0.018566135463
k__Bacteria.p__Firmicutes.c__Bacilli.o__Lactobacillales.f__Lactobacillaceae.g__Lactobacillus.s__helveticus	Feed	2.96668684222	5.510626385e-14
k__Bacteria.p__Fusobacteria.c__Fusobacteriia	Feed	2.96500253036	2.96105281604e-12
k__Bacteria.p__Fusobacteria	Feed	2.96500246461	2.96105281604e-12
k__Bacteria.p__Fusobacteria.c__Fusobacteriia.o__Fusobacteriales	Feed	2.96500236656	2.96105281604e-12
k__Bacteria.p__Fusobacteria.c__Fusobacteriia.o__Fusobacteriales.f__Fusobacteriaceae	Feed	2.96500215027	2.96105281604e-12
k__Bacteria.p__Firmicutes.c__Bacilli.o__Lactobacillales.f__Lactobacillaceae.g__Lactobacillus.s__xiangfangensis	Feed	2.95322218889	0.018566135463
k__Bacteria.p__Firmicutes.c__Negativicutes	Feed	2.94672791747	0.018566135463
k__Bacteria.p__Firmicutes.c__Bacilli.o__Lactobacillales.f__Streptococcaceae.g__Lactococcus.s__sp29466	Feed	2.91188696896	5.510626385e-14
k__Bacteria.p__Actinobacteria.c__Actinobacteria.o__Kineosporiales.f__Kineosporiaceae	Feed	2.88749029877	0.018566135463
k__Bacteria.p__Firmicutes.c__Bacilli.o__Bacillales.f__Bacillaceae.g__Bacillus	Feed	2.88334439717	1.6840612832e-11
k__Bacteria.p__Firmicutes.c__Bacilli.o__Lactobacillales.f__Lactobacillaceae.g__Lactobacillus.s__ingluviei	Feed	2.87444575525	5.510626385e-14
k__Bacteria.p__Firmicutes.c__Negativicutes.o__Selenomonadales.f__Acidaminococcaceae.g__Acidaminococcus.s__sp36820	Feed	2.87337432486	0.018566135463
k__Bacteria.p__Actinobacteria.c__Actinobacteria.o__Kineosporiales	Feed	2.8621302644	0.018566135463
k__Bacteria.p__Firmicutes.c__Bacilli.o__Lactobacillales.f__Leuconostocaceae.g__Leuconostoc.s__palmae	Feed	2.85788387162	1.6840612832e-11
k__Bacteria.p__Proteobacteria.c__Alphaproteobacteria.o__Sphingomonadales.f__Sphingomonadaceae.g__Sphingomonas.s__aerolata_faeni_ginsenosidivorax	Feed	2.85418555991	0.000146555772147
k__Bacteria.p__Firmicutes.c__Bacilli.o__Lactobacillales.f__Streptococcaceae.g__Streptococcus	Feed	2.83768877306	5.510626385e-14
k__Bacteria.p__Fusobacteria.c__Fusobacteriia.o__Fusobacteriales.f__Fusobacteriaceae.g__Fusobacterium.s__sp37464	Feed	2.83156304811	5.510626385e-14
k__Bacteria.p__Fusobacteria.c__Fusobacteriia.o__Fusobacteriales.f__Fusobacteriaceae.g__Fusobacterium	Feed	2.83156212135	5.510626385e-14
k__Bacteria.p__Actinobacteria.c__Actinobacteria.o__Bifidobacteriales.f__Bifidobacteriaceae.g__Bifidobacterium.s__thermacidophilum_thermophilum	Feed	2.81469393699	0.000146555772147
k__Bacteria.p__Firmicutes.c__Negativicutes.o__Selenomonadales.f__Acidaminococcaceae	Feed	2.78370023221	0.018566135463
k__Bacteria.p__Proteobacteria.c__Gammaproteobacteria.o__Enterobacteriales.f__Enterobacteriaceae.g__Pantoea.s__agglomerans	Feed	2.76634417136	8.78307357612e-07
k__Bacteria.p__Firmicutes.c__Negativicutes.o__Selenomonadales	Feed	2.75052784499	0.018566135463
k__Bacteria.p__Firmicutes.c__Bacilli.o__Lactobacillales.f__Enterococcaceae.g__Enterococcus	Feed	2.73463453559	0.000146555772147
k__Bacteria.p__Cyanobacteria.c__Chloroplast.o__NA.f__NA.g__Trifolium	Feed	2.72028853771	5.510626385e-14
k__Bacteria.p__Cyanobacteria.c__Chloroplast.o__NA.f__NA.g__Trifolium.s__repens	Feed	2.72028815813	5.510626385e-14
k__Bacteria.p__Firmicutes.c__Negativicutes.o__Selenomonadales.f__Acidaminococcaceae.g__Acidaminococcus	Feed	2.71057313518	0.018566135463
k__Bacteria.p__Firmicutes.c__Clostridia.o__Clostridiales.f__Clostridiaceae	Feed	2.69954699208	1.6840612832e-11
k__Bacteria.p__Firmicutes.c__Clostridia.o__Clostridiales.f__Clostridiaceae.g__Clostridium	Feed	2.69954659952	1.6840612832e-11
k__Bacteria.p__Firmicutes.c__Bacilli.o__Lactobacillales.f__Leuconostocaceae.g__Leuconostoc.s__lactis	Feed	2.68366424636	0.000146555772147
k__Bacteria.p__Firmicutes.c__Clostridia.o__Clostridiales.f__Family_XI	Feed	2.67999461331	5.510626385e-14
k__Bacteria.p__Firmicutes.c__Bacilli.o__Bacillales.f__Bacillaceae.g__Geobacillus.s__caldoxylosilyticus_toebii	Feed	2.67555135937	5.510626385e-14
k__Bacteria.p__Firmicutes.c__Bacilli.o__Bacillales.f__Bacillaceae.g__Geobacillus	Feed	2.67554998209	5.510626385e-14
k__Bacteria.p__Firmicutes.c__Bacilli.o__Lactobacillales.f__Lactobacillaceae.g__Lactobacillus.s__casei_paracasei	Feed	2.66482420568	8.78307357612e-07
k__Bacteria.p__Firmicutes.c__Bacilli.o__Lactobacillales.f__Lactobacillaceae.g__Lactobacillus.s__porcinae	Feed	2.62879761276	5.510626385e-14
k__Bacteria.p__Firmicutes.c__Bacilli.o__Bacillales.f__Bacillaceae.g__Anoxybacillus	Feed	2.62434394852	0.000146555772147
k__Bacteria.p__Proteobacteria.c__Gammaproteobacteria.o__Pseudomonadales.f__Moraxellaceae.g__Acinetobacter.s__baylyi	Feed	2.61560469181	0.018566135463
k__Bacteria.p__Firmicutes.c__Bacilli.o__Bacillales.f__Bacillaceae.g__Bacillus.s__sp25944	Feed	2.60690099725	0.000146555772147
k__Bacteria.p__Firmicutes.c__Bacilli.o__Bacillales.f__Bacillaceae.g__Anoxybacillus.s__flavithermus	Feed	2.59262986922	0.000146555772147
k__Bacteria.p__Firmicutes.c__Bacilli.o__Lactobacillales.f__Lactobacillaceae.g__Lactobacillus.s__mucosae	Feed	2.57886735251	5.510626385e-14
k__Bacteria.p__Proteobacteria.c__Gammaproteobacteria.o__Enterobacteriales.f__Enterobacteriaceae.g__Pantoea.s__vagans	Feed	2.57496921929	0.000146555772147
k__Bacteria.p__Firmicutes.c__Bacilli.o__Lactobacillales.f__Lactobacillaceae.g__Lactobacillus.s__pontis	Feed	2.55224816125	5.510626385e-14
k__Bacteria.p__Firmicutes.c__Bacilli.o__Lactobacillales.f__Leuconostocaceae.g__Leuconostoc.s__pseudomesenteroides	Feed	2.5518257471	5.510626385e-14
k__Bacteria.p__Firmicutes.c__Bacilli.o__Bacillales.f__Bacillaceae.g__Bacillus.s__thermocloacae	Feed	2.54843840382	0.000146555772147
k__Bacteria.p__Firmicutes.c__Bacilli.o__Lactobacillales.f__Lactobacillaceae.g__Lactobacillus.s__fuchuensis	Feed	2.52679546172	0.000146555772147
k__Bacteria.p__Actinobacteria.c__Actinobacteria.o__Bifidobacteriales	Feed	2.52660555187	2.96105281604e-12
k__Bacteria.p__Actinobacteria.c__Actinobacteria.o__Bifidobacteriales.f__Bifidobacteriaceae.g__Bifidobacterium	Feed	2.52660447401	2.96105281604e-12
k__Bacteria.p__Actinobacteria.c__Actinobacteria.o__Bifidobacteriales.f__Bifidobacteriaceae	Feed	2.52660421145	2.96105281604e-12
k__Bacteria.p__Proteobacteria.c__Alphaproteobacteria.o__Rickettsiales.f__Mitochondria.g__NA.s__sp46949	Feed	2.51534077674	1.6840612832e-11
k__Bacteria.p__Firmicutes.c__Bacilli.o__Lactobacillales.f__Lactobacillaceae.g__Lactobacillus.s__amylolyticus	Feed	2.51071431588	5.510626385e-14
k__Bacteria.p__Firmicutes.c__Clostridia.o__Clostridiales.f__Family_XI.g__Tepidimicrobium.s__sp31361	Feed	2.49538088619	5.510626385e-14
k__Bacteria.p__Firmicutes.c__Clostridia.o__Clostridiales.f__Family_XI.g__Tepidimicrobium	Feed	2.4953790353	5.510626385e-14
k__Bacteria.p__Firmicutes.c__Bacilli.o__Lactobacillales.f__Lactobacillaceae.g__Lactobacillus.s__reuteri_vaginalis	Feed	2.48787568054	4.24546315514e-09
k__Bacteria.p__Firmicutes.c__Bacilli.o__Lactobacillales.f__Lactobacillaceae.g__Lactobacillus.s__vaccinostercus	Feed	2.4829328589	0.000146555772147
k__Bacteria.p__Firmicutes.c__Bacilli.o__Lactobacillales.f__Enterococcaceae.g__Enterococcus.s__cecorum	Feed	2.48057684699	0.000146555772147
k__Bacteria.p__Proteobacteria.c__Gammaproteobacteria.o__Alteromonadales.f__Moritellaceae.g__Moritella.s__dasanensis	Feed	2.47295893379	8.78307357612e-07
k__Bacteria.p__Firmicutes.c__Bacilli.o__Lactobacillales.f__Streptococcaceae.g__Streptococcus.s__equinus_infantarius_lutetiensis	Feed	2.43512925275	5.510626385e-14
k__Bacteria.p__Firmicutes.c__Bacilli.o__Lactobacillales.f__Lactobacillaceae.g__Lactobacillus.s__curvatus	Feed	2.43307909884	8.78307357612e-07
k__Bacteria.p__Firmicutes.c__Bacilli.o__Bacillales.f__Bacillaceae.g__Ureibacillus.s__composti	Feed	2.43251883025	0.000146555772147
k__Bacteria.p__Actinobacteria.c__Actinobacteria.o__Bifidobacteriales.f__Bifidobacteriaceae.g__Bifidobacterium.s__mongoliense	Feed	2.42276176524	1.6840612832e-11
k__Bacteria.p__Proteobacteria.c__Alphaproteobacteria.o__Rickettsiales.f__Mitochondria.g__NA.s__NA	Feed	2.4165487312	8.78307357612e-07
k__Bacteria.p__Firmicutes.c__Clostridia.o__Clostridiales.f__Clostridiaceae.g__Clostridium.s__thermopalmarium	Feed	2.40426800629	1.6840612832e-11
k__Bacteria.p__Firmicutes.c__Bacilli.o__Lactobacillales.f__Enterococcaceae.g__Vagococcus.s__fessus	Feed	2.40182674185	0.000146555772147
k__Bacteria.p__Firmicutes.c__Bacilli.o__Lactobacillales.f__Streptococcaceae.g__Streptococcus.s__salivarius_thermophilus	Feed	2.3930020971	4.24546315514e-09
k__Bacteria.p__Proteobacteria.c__Gammaproteobacteria.o__Enterobacteriales.f__Enterobacteriaceae	Feed	2.39107936087	1.6840612832e-11
k__Bacteria.p__Proteobacteria.c__Gammaproteobacteria.o__Enterobacteriales	Feed	2.39107779955	1.6840612832e-11
k__Bacteria.p__Firmicutes.c__Bacilli.o__Bacillales.f__Bacillaceae.g__Bacillus.s__smithii	Feed	2.37785332087	4.24546315514e-09
k__Bacteria.p__Firmicutes.c__Erysipelotrichia.o__Erysipelotrichales.f__Erysipelotrichaceae.g__NA	Feed	2.34291465292	0.000146555772147
k__Bacteria.p__Proteobacteria.c__Gammaproteobacteria.o__Enterobacteriales.f__Enterobacteriaceae.g__Pantoea	Feed	2.34192193326	1.6840612832e-11
k__Bacteria.p__Firmicutes.c__Bacilli.o__Lactobacillales.f__Lactobacillaceae.g__Lactobacillus.s__harbinensis	Feed	2.28631569814	0.000146555772147
k__Bacteria.p__Firmicutes.c__Clostridia.o__Clostridiales.f__Clostridiaceae.g__Clostridium.s__novyi	Feed	2.28036622769	0.000146555772147
k__Bacteria.p__Firmicutes.c__Clostridia.o__Clostridiales.f__NA	Feed	2.26464297382	8.78307357612e-07
k__Bacteria.p__Firmicutes.c__Bacilli.o__Lactobacillales.f__Enterococcaceae	Feed	2.24733064345	4.24546315514e-09
k__Bacteria.p__Firmicutes.c__Clostridia.o__Clostridiales.f__Clostridiaceae.g__Clostridium.s__septicum	Feed	2.24346209485	1.6840612832e-11
k__Bacteria.p__Proteobacteria.c__Gammaproteobacteria.o__Pseudomonadales.f__Moraxellaceae.g__Acinetobacter	Feed	2.23516360391	0.00046623402202
k__Bacteria.p__Firmicutes.c__Clostridia.o__Clostridiales.f__Family_XI.g__Anaerosalibacter.s__bizertensis	Feed	2.22774730059	8.78307357612e-07
k__Bacteria.p__Firmicutes.c__Clostridia.o__Clostridiales.f__Family_XI.g__Anaerosalibacter	Feed	2.22686983401	8.78307357612e-07
k__Bacteria.p__Proteobacteria.c__Alphaproteobacteria.o__Rhodobacterales.f__Rhodobacteraceae.g__Paracoccus.s__carotinifaciens_marcusii	Feed	2.21591314936	0.000149845274993
k__Bacteria.p__Firmicutes.c__Clostridia.o__Clostridiales.f__NA.g__Caloramator.s__proteoclasticus	Feed	2.21384564258	8.78307357612e-07
k__Bacteria.p__Firmicutes.c__Clostridia.o__Clostridiales.f__NA.g__Caloramator	Feed	2.16285845395	8.78307357612e-07
k__Bacteria.p__Fusobacteria.c__Fusobacteriia.o__Fusobacteriales.f__Fusobacteriaceae.g__Psychrilyobacter	Feed	2.09896441823	2.10136115486e-07
k__Bacteria.p__Fusobacteria.c__Fusobacteriia.o__Fusobacteriales.f__Fusobacteriaceae.g__Psychrilyobacter.s__atlanticus	Feed	2.09896007301	2.10136115486e-07
k__Bacteria.p__Fusobacteria.c__Fusobacteriia.o__Fusobacteriales.f__Fusobacteriaceae.g__Cetobacterium	Feed	2.09644069692	8.78307357612e-07
k__Bacteria.p__Proteobacteria.c__Gammaproteobacteria.o__Alteromonadales.f__Moritellaceae.g__Moritella	Feed	2.0800971487	2.43692673002e-06
k__Bacteria.p__Proteobacteria.c__Gammaproteobacteria.o__Alteromonadales.f__Moritellaceae	Feed	2.08008875317	2.43692673002e-06
k__Bacteria.p__Fusobacteria.c__Fusobacteriia.o__Fusobacteriales.f__Fusobacteriaceae.g__Cetobacterium.s__somerae	Feed	2.07469822628	8.78307357612e-07
k__Bacteria.p__Firmicutes.c__Bacilli.o__Lactobacillales.f__Enterococcaceae.g__Vagococcus	Feed	2.06863593279	8.78307357612e-07

## Sheet: Fasted digesta
Taxa	Group	LDA value	P value
None.Other.Other.Other	Fasted.digesta.D0	5.42010745195	0.000335896176522
None.Other.Other.Other.Other.Other	Fasted.digesta.D0	5.42010745195	0.000335896176522
None	Fasted.digesta.D0	5.42010745195	0.000335896176522
None.Other.Other.Other.Other.Other.Other	Fasted.digesta.D0	5.42010745195	0.000335896176522
None.Other.Other.Other.Other	Fasted.digesta.D0	5.42010745195	0.000335896176522
None.Other.Other	Fasted.digesta.D0	5.42010745195	0.000335896176522
None.Other	Fasted.digesta.D0	5.42010745195	0.000335896176522
k__Bacteria.p__Proteobacteria.c__Gammaproteobacteria.o__Thiotrichales.f__Francisellaceae	Fasted.digesta.D0	4.45627046754	2.81268866765e-06
k__Bacteria.p__Proteobacteria.c__Gammaproteobacteria.o__Thiotrichales	Fasted.digesta.D0	4.45617434213	2.81268866765e-06
k__Bacteria.p__Proteobacteria.c__Gammaproteobacteria.o__Thiotrichales.f__Francisellaceae.g__Francisella	Fasted.digesta.D0	4.45613668168	2.81268866765e-06
k__Bacteria.p__Proteobacteria.c__Gammaproteobacteria.o__Thiotrichales.f__Francisellaceae.g__Francisella.s__philomiragia	Fasted.digesta.D0	4.45591578181	2.81268866765e-06
k__Bacteria.p__Proteobacteria.c__Gammaproteobacteria.o__Legionellales.f__Legionellaceae.g__NA.s__sp60772	Fasted.digesta.D0	3.27961680415	0.0081472078092
k__Bacteria.p__Proteobacteria.c__Gammaproteobacteria.o__Legionellales.f__Legionellaceae.g__NA	Fasted.digesta.D0	3.27934114312	0.0081472078092
k__Bacteria.p__Firmicutes.c__Clostridia.o__Clostridiales.f__Peptostreptococcaceae.g__Peptostreptococcus.s__russellii	Fasted.digesta.D0	3.03708245895	0.00499775702068
k__Bacteria.p__Firmicutes.c__Clostridia.o__Clostridiales.f__Peptostreptococcaceae.g__Peptostreptococcus	Fasted.digesta.D0	3.0313174909	0.00679188066909
k__Bacteria.p__Tenericutes.c__Mollicutes	Fasted.digesta.D12	5.42084217804	0.000793927474328
k__Bacteria.p__Tenericutes.c__Mollicutes.o__Mycoplasmatales.f__Mycoplasmataceae	Fasted.digesta.D12	5.42084190202	0.000793927474328
k__Bacteria.p__Tenericutes	Fasted.digesta.D12	5.42083969753	0.000793927474328
k__Bacteria.p__Tenericutes.c__Mollicutes.o__Mycoplasmatales	Fasted.digesta.D12	5.4208372562	0.000793927474328
k__Bacteria.p__Tenericutes.c__Mollicutes.o__Mycoplasmatales.f__Mycoplasmataceae.g__Mycoplasma.s__sp68222	Fasted.digesta.D12	5.4208343297	0.000793927474328
k__Bacteria.p__Tenericutes.c__Mollicutes.o__Mycoplasmatales.f__Mycoplasmataceae.g__Mycoplasma	Fasted.digesta.D12	5.42083418086	0.000793927474328
k__Bacteria.p__Firmicutes.c__Clostridia.o__Clostridiales.f__Peptostreptococcaceae	Fasted.digesta.D12	3.65390808913	9.9280979267e-07
k__Bacteria.p__Firmicutes.c__Clostridia.o__Clostridiales.f__Peptostreptococcaceae.g__Terrisporobacter	Fasted.digesta.D12	3.63381809405	9.7964366909e-07
k__Bacteria.p__Firmicutes.c__Clostridia.o__Clostridiales.f__Peptostreptococcaceae.g__Terrisporobacter.s__sp34390_sp34393	Fasted.digesta.D12	3.63381801601	9.7964366909e-07
k__Bacteria.p__Bacteroidetes.c__Flavobacteriia.o__Flavobacteriales.f__Flavobacteriaceae.g__NA	Fasted.digesta.D12	3.53144803117	5.29589761931e-05
k__Bacteria.p__Bacteroidetes.c__Flavobacteriia.o__Flavobacteriales.f__Flavobacteriaceae.g__NA.s__sp17350_sp17353_sp17354	Fasted.digesta.D12	3.53142338799	5.29589761931e-05
k__Bacteria.p__Bacteroidetes.c__Flavobacteriia.o__Flavobacteriales	Fasted.digesta.D12	3.53135985111	7.47508497892e-05
k__Bacteria.p__Bacteroidetes.c__Flavobacteriia	Fasted.digesta.D12	3.53134735087	7.47508497892e-05
k__Bacteria.p__Bacteroidetes.c__Flavobacteriia.o__Flavobacteriales.f__Flavobacteriaceae	Fasted.digesta.D12	3.53132520764	7.08825739591e-05
k__Bacteria.p__Firmicutes.c__Bacilli.o__Lactobacillales.f__Streptococcaceae.g__Lactococcus.s__raffinolactis	Fasted.digesta.D12	3.34612911355	0.00463844314517
k__Bacteria.p__Actinobacteria.c__Coriobacteriia.o__Coriobacteriales.f__Coriobacteriaceae	Fasted.digesta.D12	3.33420905893	0.0170064729052
k__Bacteria.p__Actinobacteria.c__Coriobacteriia	Fasted.digesta.D12	3.30732931616	0.0170064729052
k__Bacteria.p__Actinobacteria.c__Coriobacteriia.o__Coriobacteriales	Fasted.digesta.D12	3.30270954269	0.0170064729052
k__Bacteria.p__Firmicutes.c__Clostridia.o__Clostridiales.f__Family_XI.g__Anaerosalibacter.s__bizertensis	Fasted.digesta.D12	3.20932154879	0.0050907481485
k__Bacteria.p__Firmicutes.c__Clostridia.o__Clostridiales.f__Family_XI.g__Anaerosalibacter	Fasted.digesta.D12	3.20684965304	0.0050907481485
k__Bacteria.p__Firmicutes.c__Clostridia.o__Clostridiales.f__Lachnospiraceae	Fasted.digesta.D12	3.17456526717	0.0485693040912
k__Bacteria.p__Proteobacteria.c__Alphaproteobacteria.o__Rhodobacterales.f__Rhodobacteraceae.g__Rhodobacter	Fasted.digesta.D12	3.16032311804	0.0154337051234
k__Bacteria.p__Proteobacteria.c__Alphaproteobacteria.o__Rhodobacterales.f__Rhodobacteraceae.g__Rhodobacter.s__sp44973	Fasted.digesta.D12	3.1597954818	0.000201729722387
k__Bacteria.p__Firmicutes.c__Bacilli.o__Lactobacillales.f__Lactobacillaceae.g__Lactobacillus.s__fuchuensis	Fasted.digesta.D12	3.15627033639	0.000540279161446
k__Bacteria.p__Spirochaetae	Fasted.digesta.D12	3.11381455416	0.0351081227315
k__Bacteria.p__Proteobacteria.c__Gammaproteobacteria.o__Alteromonadales.f__Alteromonadaceae.g__Glaciecola.s__sp56349	Fasted.digesta.D12	3.11338452654	8.33546142392e-06
k__Bacteria.p__Spirochaetae.c__Spirochaetes.o__Spirochaetales.f__Brevinemataceae.g__Brevinema.s__andersonii	Fasted.digesta.D12	3.11334849966	0.0351081227315
k__Bacteria.p__Proteobacteria.c__Gammaproteobacteria.o__Alteromonadales.f__Alteromonadaceae.g__Glaciecola	Fasted.digesta.D12	3.11307278191	8.33546142392e-06
k__Bacteria.p__Spirochaetae.c__Spirochaetes.o__Spirochaetales.f__Brevinemataceae.g__Brevinema	Fasted.digesta.D12	3.11288137836	0.0351081227315
k__Bacteria.p__Proteobacteria.c__Gammaproteobacteria.o__Alteromonadales.f__Alteromonadaceae	Fasted.digesta.D12	3.11287406028	8.33546142392e-06
k__Bacteria.p__Spirochaetae.c__Spirochaetes.o__Spirochaetales	Fasted.digesta.D12	3.11256727486	0.0351081227315
k__Bacteria.p__Spirochaetae.c__Spirochaetes.o__Spirochaetales.f__Brevinemataceae	Fasted.digesta.D12	3.11245698817	0.0351081227315
k__Bacteria.p__Spirochaetae.c__Spirochaetes	Fasted.digesta.D12	3.11134014199	0.0351081227315
k__Bacteria.p__Firmicutes.c__Clostridia.o__Clostridiales.f__Clostridiaceae.g__Clostridium.s__novyi	Fasted.digesta.D12	3.04176479562	0.00336854815395
k__Bacteria.p__Firmicutes.c__Clostridia.o__Clostridiales.f__Clostridiaceae	Fasted.digesta.D12	2.93662870589	0.000796297159373
k__Bacteria.p__Firmicutes.c__Clostridia.o__Clostridiales.f__Clostridiaceae.g__Clostridium	Fasted.digesta.D12	2.91063880436	0.00082262025453
k__Bacteria.p__Proteobacteria.c__Gammaproteobacteria	Fasted.digesta.D5	5.15421555352	0.000747120140116
k__Bacteria.p__Proteobacteria	Fasted.digesta.D5	5.11937193724	0.00988939835258
k__Bacteria.p__Proteobacteria.c__Gammaproteobacteria.o__Vibrionales.f__Vibrionaceae	Fasted.digesta.D5	5.04916100461	5.25343145238e-10
k__Bacteria.p__Proteobacteria.c__Gammaproteobacteria.o__Vibrionales	Fasted.digesta.D5	5.04916100172	5.25343145238e-10
k__Bacteria.p__Proteobacteria.c__Gammaproteobacteria.o__Vibrionales.f__Vibrionaceae.g__Vibrio	Fasted.digesta.D5	5.04887526617	2.08196126224e-10
k__Bacteria.p__Proteobacteria.c__Gammaproteobacteria.o__Vibrionales.f__Vibrionaceae.g__Vibrio.s__lentus_tasmaniensis	Fasted.digesta.D5	4.74431506556	2.08196126224e-10
k__Bacteria.p__Proteobacteria.c__Gammaproteobacteria.o__Vibrionales.f__Vibrionaceae.g__Vibrio.s__tasmaniensis	Fasted.digesta.D5	4.74123413104	1.11896744859e-08
k__Bacteria.p__Firmicutes.c__Clostridia	Fasted.digesta.D5	4.68808762158	0.00442383420927
k__Bacteria.p__Firmicutes.c__Clostridia.o__Clostridiales	Fasted.digesta.D5	4.68460846664	0.00442383420927
k__Bacteria.p__Actinobacteria	Fasted.digesta.D5	4.6240746695	0.000457455841605
k__Bacteria.p__Actinobacteria.c__Actinobacteria	Fasted.digesta.D5	4.5104650298	0.000342945857795
k__Bacteria.p__Actinobacteria.c__Actinobacteria.o__Corynebacteriales	Fasted.digesta.D5	4.46359840811	7.16816963119e-05
k__Bacteria.p__Actinobacteria.c__Actinobacteria.o__Corynebacteriales.f__Mycobacteriaceae	Fasted.digesta.D5	4.46329965283	7.16816963119e-05
k__Bacteria.p__Actinobacteria.c__Actinobacteria.o__Corynebacteriales.f__Mycobacteriaceae.g__Mycobacterium	Fasted.digesta.D5	4.4632788542	7.16816963119e-05
k__Bacteria.p__Actinobacteria.c__Actinobacteria.o__Corynebacteriales.f__Mycobacteriaceae.g__Mycobacterium.s__moriokaense	Fasted.digesta.D5	4.46312165217	7.16816963119e-05
k__Bacteria.p__Saccharibacteria.c__NA	Fasted.digesta.D5	4.2573460018	0.000473821440619
k__Bacteria.p__Saccharibacteria.c__NA.o__NA.f__NA.g__NA	Fasted.digesta.D5	4.25731293564	0.000473821440619
k__Bacteria.p__Saccharibacteria	Fasted.digesta.D5	4.25729297754	0.000473821440619
k__Bacteria.p__Saccharibacteria.c__NA.o__NA.f__NA	Fasted.digesta.D5	4.25729117064	0.000473821440619
k__Bacteria.p__Saccharibacteria.c__NA.o__NA	Fasted.digesta.D5	4.25729070807	0.000473821440619
k__Bacteria.p__Saccharibacteria.c__NA.o__NA.f__NA.g__NA.s__sp66107	Fasted.digesta.D5	4.18044207094	0.000312669882694
k__Bacteria.p__Proteobacteria.c__Gammaproteobacteria.o__Alteromonadales	Fasted.digesta.D5	4.1711900114	7.97965812063e-07
k__Bacteria.p__Proteobacteria.c__Gammaproteobacteria.o__Alteromonadales.f__Shewanellaceae.g__Shewanella	Fasted.digesta.D5	4.16448906756	4.11654937339e-09
k__Bacteria.p__Proteobacteria.c__Gammaproteobacteria.o__Alteromonadales.f__Shewanellaceae	Fasted.digesta.D5	4.16448642515	4.11654937339e-09
k__Bacteria.p__Proteobacteria.c__Gammaproteobacteria.o__Alteromonadales.f__Shewanellaceae.g__Shewanella.s__baltica	Fasted.digesta.D5	4.12825690945	2.74934145259e-08
k__Bacteria.p__Proteobacteria.c__Gammaproteobacteria.o__Vibrionales.f__Vibrionaceae.g__Vibrio.s__gigantis	Fasted.digesta.D5	4.10150008448	0.00463844314517
k__Bacteria.p__Actinobacteria.c__Acidimicrobiia.o__Acidimicrobiales	Fasted.digesta.D5	3.97859855386	0.00258149343025
k__Bacteria.p__Actinobacteria.c__Acidimicrobiia	Fasted.digesta.D5	3.97859847536	0.00258149343025
k__Bacteria.p__Actinobacteria.c__Acidimicrobiia.o__Acidimicrobiales.f__NA	Fasted.digesta.D5	3.96328146407	0.00258149343025
k__Bacteria.p__Actinobacteria.c__Acidimicrobiia.o__Acidimicrobiales.f__NA.g__Microthrix	Fasted.digesta.D5	3.96081844044	0.00211193359903
k__Bacteria.p__Actinobacteria.c__Acidimicrobiia.o__Acidimicrobiales.f__NA.g__Microthrix.s__Microthrix	Fasted.digesta.D5	3.96020913064	0.0020869848507
k__Bacteria.p__Proteobacteria.c__Gammaproteobacteria.o__Legionellales	Fasted.digesta.D5	3.76545572197	0.00159594867007
k__Bacteria.p__Proteobacteria.c__Gammaproteobacteria.o__Legionellales.f__Legionellaceae	Fasted.digesta.D5	3.76545569506	0.00159594867007
k__Bacteria.p__Proteobacteria.c__Gammaproteobacteria.o__Legionellales.f__Legionellaceae.g__Legionella	Fasted.digesta.D5	3.7415174613	0.00061830769145
k__Bacteria.p__Proteobacteria.c__Gammaproteobacteria.o__Legionellales.f__Legionellaceae.g__Legionella.s__sp60706	Fasted.digesta.D5	3.66344611141	0.000749364616054
k__Bacteria.p__Saccharibacteria.c__NA.o__NA.f__NA.g__NA.s__sp66021	Fasted.digesta.D5	3.58600198738	0.00418904774018
k__Bacteria.p__Actinobacteria.c__Actinobacteria.o__Micrococcales	Fasted.digesta.D5	3.5602704965	0.00496866908707
k__Bacteria.p__Actinobacteria.c__Actinobacteria.o__Micrococcales.f__Microbacteriaceae	Fasted.digesta.D5	3.55014735814	0.00438475075805
k__Bacteria.p__Bacteroidetes	Fasted.digesta.D5	3.53137641613	5.83703759738e-05
k__Bacteria.p__Actinobacteria.c__Actinobacteria.o__Micrococcales.f__Microbacteriaceae.g__Leifsonia.s__kafniensis	Fasted.digesta.D5	3.43164058685	0.0028218813034
k__Bacteria.p__Actinobacteria.c__Actinobacteria.o__Micrococcales.f__Microbacteriaceae.g__Leifsonia	Fasted.digesta.D5	3.43164014599	0.0028218813034
k__Bacteria.p__Planctomycetes	Fasted.digesta.D5	3.32707073236	0.000475818811001
k__Bacteria.p__Verrucomicrobia	Fasted.digesta.D5	3.30297745868	0.000683691127064
k__Bacteria.p__Planctomycetes.c__Planctomycetacia.o__Planctomycetales.f__Planctomycetaceae	Fasted.digesta.D5	3.29958327256	0.000546706080341
k__Bacteria.p__Planctomycetes.c__Planctomycetacia.o__Planctomycetales	Fasted.digesta.D5	3.29940966934	0.000546706080341
k__Bacteria.p__Planctomycetes.c__Planctomycetacia	Fasted.digesta.D5	3.29929952316	0.000546706080341
k__Bacteria.p__Proteobacteria.c__Gammaproteobacteria.o__Aeromonadales.f__Aeromonadaceae.g__Aeromonas	Fasted.digesta.D5	3.25777603333	2.45081164365e-06
k__Bacteria.p__Proteobacteria.c__Gammaproteobacteria.o__Aeromonadales	Fasted.digesta.D5	3.25777210971	2.45081164365e-06
k__Bacteria.p__Proteobacteria.c__Gammaproteobacteria.o__Aeromonadales.f__Aeromonadaceae	Fasted.digesta.D5	3.25775822328	2.45081164365e-06
k__Bacteria.p__Verrucomicrobia.c__Verrucomicrobiae	Fasted.digesta.D5	3.25695240532	0.000312989174695
k__Bacteria.p__Verrucomicrobia.c__Verrucomicrobiae.o__Verrucomicrobiales	Fasted.digesta.D5	3.25665591948	0.000312989174695
k__Bacteria.p__Actinobacteria.c__Actinobacteria.o__Propionibacteriales.f__Nocardioidaceae.g__Nocardioides.s__daejeonensis_dubius	Fasted.digesta.D5	3.2554656448	0.0170064729052
k__Bacteria.p__Proteobacteria.c__Deltaproteobacteria.o__Oligoflexales.f__Oligoflexaceae	Fasted.digesta.D5	3.24661322518	0.0170064729052
k__Bacteria.p__Proteobacteria.c__Alphaproteobacteria.o__Rickettsiales.f__Mitochondria.g__NA.s__sp46913	Fasted.digesta.D5	3.2430350165	0.00605532642312
k__Bacteria.p__Proteobacteria.c__Gammaproteobacteria.o__Aeromonadales.f__Aeromonadaceae.g__Aeromonas.s__allosaccharophila	Fasted.digesta.D5	3.19766966895	0.0170064729052
k__Bacteria.p__Planctomycetes.c__Planctomycetacia.o__Planctomycetales.f__Planctomycetaceae.g__NA	Fasted.digesta.D5	3.17590250119	0.000471829143465
k__Bacteria.p__Proteobacteria.c__Alphaproteobacteria.o__Rhizobiales	Fasted.digesta.D5	3.15738307727	0.00493032251609
k__Bacteria.p__Proteobacteria.c__Gammaproteobacteria.o__Alteromonadales.f__Shewanellaceae.g__Shewanella.s__arctica_frigidimarina	Fasted.digesta.D5	3.11973554951	0.00117813710466
k__Bacteria.p__Planctomycetes.c__Planctomycetacia.o__Planctomycetales.f__Planctomycetaceae.g__NA.s__sp41643	Fasted.digesta.D5	3.09101392771	0.000471829143465
k__Bacteria.p__Proteobacteria.c__Alphaproteobacteria.o__Rhizobiales.f__Hyphomicrobiaceae.g__Pedomicrobium.s__sp43632	Fasted.digesta.D5	3.06839039861	0.00783307787766
k__Bacteria.p__Proteobacteria.c__Gammaproteobacteria.o__Alteromonadales.f__Shewanellaceae.g__Shewanella.s__livingstonensis_vesiculosa	Fasted.digesta.D5	3.06736596727	0.0170064729052
k__Bacteria.p__Proteobacteria.c__Alphaproteobacteria.o__Rhizobiales.f__Hyphomicrobiaceae.g__Pedomicrobium	Fasted.digesta.D5	3.06208094912	0.00783307787766
k__Bacteria.p__Verrucomicrobia.c__Verrucomicrobiae.o__Verrucomicrobiales.f__Verrucomicrobiaceae	Fasted.digesta.D5	3.04419990875	0.000344053410364
k__Bacteria.p__Proteobacteria.c__Deltaproteobacteria.o__Oligoflexales.f__Oligoflexaceae.g__NA	Fasted.digesta.D5	3.04027897683	0.0170064729052
k__Bacteria.p__Verrucomicrobia.c__Verrucomicrobiae.o__Verrucomicrobiales.f__Verrucomicrobiaceae.g__Haloferula.s__helveola	Fasted.digesta.D5	3.02387942498	0.000458998096036
k__Bacteria.p__Verrucomicrobia.c__Verrucomicrobiae.o__Verrucomicrobiales.f__Verrucomicrobiaceae.g__Haloferula	Fasted.digesta.D5	3.0194883811	0.000458998096036
k__Bacteria.p__Proteobacteria.c__Alphaproteobacteria.o__Rhizobiales.f__Phyllobacteriaceae	Fasted.digesta.D5	3.01718982771	0.000301010721826
k__Bacteria.p__Planctomycetes.c__Planctomycetacia.o__Planctomycetales.f__Planctomycetaceae.g__NA.s__sp42455	Fasted.digesta.D5	3.01250198849	0.00363629076366
k__Bacteria.p__Proteobacteria.c__Gammaproteobacteria.o__Aeromonadales.f__Aeromonadaceae.g__Aeromonas.s__bestiarum_salmonicida	Fasted.digesta.D5	3.00904955647	1.27468369199e-05
k__Bacteria.p__Proteobacteria.c__Alphaproteobacteria.o__Rhizobiales.f__Phyllobacteriaceae.g__Aminobacter	Fasted.digesta.D5	3.00891564237	0.044140990195
k__Bacteria.p__Proteobacteria.c__Gammaproteobacteria.o__Pseudomonadales	Fasted.digesta.D5	3.00072035933	0.00736718890213
k__Bacteria.p__Proteobacteria.c__Alphaproteobacteria.o__Rhizobiales.f__Phyllobacteriaceae.g__Aminobacter.s__NA	Fasted.digesta.D5	3.00045602511	0.0135944497836
k__Bacteria.p__Proteobacteria.c__Gammaproteobacteria.o__Pseudomonadales.f__Pseudomonadaceae.g__Pseudomonas	Fasted.digesta.D5	2.99061312302	0.0280340941458
k__Bacteria.p__Proteobacteria.c__Gammaproteobacteria.o__Pseudomonadales.f__Pseudomonadaceae	Fasted.digesta.D5	2.99036692491	0.0280340941458
k__Bacteria.p__Proteobacteria.c__Gammaproteobacteria.o__Xanthomonadales.f__Xanthomonadaceae.g__Arenimonas	Fasted.digesta.D5	2.98011798969	1.50343846066e-05
k__Bacteria.p__Proteobacteria.c__Gammaproteobacteria.o__Xanthomonadales.f__Xanthomonadaceae.g__Arenimonas.s__sp64994	Fasted.digesta.D5	2.98000218127	1.50343846066e-05
k__Bacteria.p__Proteobacteria.c__Gammaproteobacteria.o__Xanthomonadales	Fasted.digesta.D5	2.96831231308	0.000216461847185
k__Bacteria.p__Proteobacteria.c__Gammaproteobacteria.o__Xanthomonadales.f__Xanthomonadaceae	Fasted.digesta.D5	2.96644760409	0.000216461847185
k__Bacteria.p__Planctomycetes.c__Planctomycetacia.o__Planctomycetales.f__Planctomycetaceae.g__Planctomyces.s__sp41950	Fasted.digesta.D5	2.96398100353	0.00117813710466
k__Bacteria.p__Proteobacteria.c__Alphaproteobacteria.o__Rhizobiales.f__NA.g__Bauldia.s__consociata	Fasted.digesta.D5	2.96090226057	0.00232710734242
k__Bacteria.p__Chloroflexi.c__Thermomicrobia.o__NA.f__NA.g__NA.s__sp21837	Fasted.digesta.D5	2.96000603131	0.0104309765724
k__Bacteria.p__Proteobacteria.c__Alphaproteobacteria.o__Rhizobiales.f__NA	Fasted.digesta.D5	2.94828635297	0.00232710734242
k__Bacteria.p__Proteobacteria.c__Alphaproteobacteria.o__Rhizobiales.f__Phyllobacteriaceae.g__Mesorhizobium	Fasted.digesta.D5	2.94239213438	0.00139517796862
k__Bacteria.p__Proteobacteria.c__Deltaproteobacteria	Fasted.digesta.D5	2.94094418038	6.17688496646e-05
k__Bacteria.p__Proteobacteria.c__Alphaproteobacteria.o__Rhizobiales.f__NA.g__Bauldia	Fasted.digesta.D5	2.94048269035	0.00232710734242
k__Bacteria.p__Actinobacteria.c__Actinobacteria.o__Micrococcales.f__Microbacteriaceae.g__Agreia_Salinibacterium.s__pratensis_xinjiangense	Fasted.digesta.D5	2.91875571857	0.00231242024882
k__Bacteria.p__Actinobacteria.c__Actinobacteria.o__Micrococcales.f__Microbacteriaceae.g__Agreia_Salinibacterium	Fasted.digesta.D5	2.91668017728	0.00231242024882
k__Bacteria.p__Actinobacteria.c__Actinobacteria.o__Micrococcales.f__Microbacteriaceae.g__NA	Fasted.digesta.D5	2.90867353678	0.00869790469694
k__Bacteria.p__Proteobacteria.c__Gammaproteobacteria.o__Aeromonadales.f__Aeromonadaceae.g__Aeromonas.s__NA	Fasted.digesta.D5	2.90707028746	0.0170064729052
k__Bacteria.p__Actinobacteria.c__Acidimicrobiia.o__Acidimicrobiales.f__Iamiaceae.g__Iamia.s__sp4316	Fasted.digesta.D5	2.90560868808	0.00583525015096
k__Bacteria.p__Actinobacteria.c__Actinobacteria.o__Micrococcales.f__Microbacteriaceae.g__NA.s__NA	Fasted.digesta.D5	2.89453996027	0.00869790469694
k__Bacteria.p__Proteobacteria.c__Betaproteobacteria.o__Burkholderiales.f__Comamonadaceae.g__Rhizobacter.s__bergeniae	Fasted.digesta.D5	2.88887112829	0.00463844314517
k__Bacteria.p__Actinobacteria.c__Acidimicrobiia.o__Acidimicrobiales.f__Iamiaceae	Fasted.digesta.D5	2.88871295686	0.00583525015096
k__Bacteria.p__Proteobacteria.c__Alphaproteobacteria.o__Rhizobiales.f__Phyllobacteriaceae.g__Mesorhizobium.s__alhagi	Fasted.digesta.D5	2.88796853544	0.00232710734242
k__Bacteria.p__Bacteroidetes.c__Flavobacteriia.o__Flavobacteriales.f__Flavobacteriaceae.g__Flavobacterium	Fasted.digesta.D5	2.87826956744	0.00117813710466
k__Bacteria.p__Bacteroidetes.c__Flavobacteriia.o__Flavobacteriales.f__Flavobacteriaceae.g__Flavobacterium.s__glaciei	Fasted.digesta.D5	2.86750398994	0.00463844314517
k__Bacteria.p__Nitrospirae	Fasted.digesta.D5	2.86704720507	0.000279219114095
k__Bacteria.p__Nitrospirae.c__Nitrospira.o__Nitrospirales.f__Nitrospiraceae.g__Nitrospira.s__sp39699	Fasted.digesta.D5	2.86693431046	0.000279219114095
k__Bacteria.p__Nitrospirae.c__Nitrospira.o__Nitrospirales	Fasted.digesta.D5	2.86692555866	0.000279219114095
k__Bacteria.p__Nitrospirae.c__Nitrospira.o__Nitrospirales.f__Nitrospiraceae.g__Nitrospira	Fasted.digesta.D5	2.86691488061	0.000279219114095
k__Bacteria.p__Nitrospirae.c__Nitrospira	Fasted.digesta.D5	2.86688479101	0.000279219114095
k__Bacteria.p__Nitrospirae.c__Nitrospira.o__Nitrospirales.f__Nitrospiraceae	Fasted.digesta.D5	2.86686826607	0.000279219114095
k__Bacteria.p__Proteobacteria.c__Gammaproteobacteria.o__Cellvibrionales	Fasted.digesta.D5	2.86574828332	0.000268914373227
k__Bacteria.p__Verrucomicrobia.c__Verrucomicrobiae.o__Verrucomicrobiales.f__Rubritaleaceae.g__Rubritalea.s__sp69326	Fasted.digesta.D5	2.86422147943	0.00065591652432
k__Bacteria.p__Verrucomicrobia.c__Verrucomicrobiae.o__Verrucomicrobiales.f__Rubritaleaceae	Fasted.digesta.D5	2.86274880027	0.00065591652432
k__Bacteria.p__Verrucomicrobia.c__Verrucomicrobiae.o__Verrucomicrobiales.f__Rubritaleaceae.g__Rubritalea	Fasted.digesta.D5	2.86217254596	0.00065591652432
k__Bacteria.p__Actinobacteria.c__Acidimicrobiia.o__Acidimicrobiales.f__Iamiaceae.g__Iamia	Fasted.digesta.D5	2.85927681807	0.00583525015096
k__Bacteria.p__Planctomycetes.c__Planctomycetacia.o__Planctomycetales.f__Planctomycetaceae.g__Planctomyces	Fasted.digesta.D5	2.84981948079	0.00209736536938
k__Bacteria.p__Proteobacteria.c__Gammaproteobacteria.o__Pseudomonadales.f__Pseudomonadaceae.g__Pseudomonas.s__pohangensis	Fasted.digesta.D5	2.84914643196	0.000279219114095
k__Bacteria.p__NA.c__NA.o__NA.f__NA	Fasted.digesta.D5	2.84089274853	0.0005129906555
k__Bacteria.p__Proteobacteria.c__Gammaproteobacteria.o__Vibrionales.f__Vibrionaceae.g__Vibrio.s__anguillarum_ordalii	Fasted.digesta.D5	2.84003869459	0.00117813710466
k__Bacteria.p__Proteobacteria.c__Deltaproteobacteria.o__Oligoflexales.f__Oligoflexaceae.g__NA.s__sp54291	Fasted.digesta.D5	2.8384267398	0.0170064729052
k__Bacteria.p__Proteobacteria.c__Gammaproteobacteria.o__Alteromonadales.f__Shewanellaceae.g__Shewanella.s__putrefaciens	Fasted.digesta.D5	2.82968690898	0.000279219114095
k__Bacteria.p__Proteobacteria.c__Alphaproteobacteria.o__Rhizobiales.f__Hyphomicrobiaceae	Fasted.digesta.D5	2.82830634625	0.0109566792734
k__Bacteria.p__Proteobacteria.c__Gammaproteobacteria.o__Cellvibrionales.f__Halieaceae.g__NA.s__sp57371	Fasted.digesta.D5	2.82559489197	0.000279219114095
k__Bacteria.p__NA.c__NA.o__NA.f__NA.g__NA	Fasted.digesta.D5	2.8251728286	0.0005129906555
k__Bacteria.p__NA	Fasted.digesta.D5	2.82439567706	0.0005129906555
k__Bacteria.p__Actinobacteria.c__Thermoleophilia.o__Solirubrobacterales	Fasted.digesta.D5	2.82344043144	0.000128370804913
k__Bacteria.p__Proteobacteria.c__Gammaproteobacteria.o__Cellvibrionales.f__Halieaceae	Fasted.digesta.D5	2.82229426091	0.000279219114095
k__Bacteria.p__Proteobacteria.c__Betaproteobacteria.o__Burkholderiales.f__Comamonadaceae.g__Rhizobacter	Fasted.digesta.D5	2.8212713713	0.00463844314517
k__Bacteria.p__Proteobacteria.c__Gammaproteobacteria.o__Cellvibrionales.f__Halieaceae.g__NA	Fasted.digesta.D5	2.82116863738	0.000279219114095
k__Bacteria.p__Actinobacteria.c__Thermoleophilia.o__Solirubrobacterales.f__NA.g__NA.s__sp11020	Fasted.digesta.D5	2.82013646796	0.000128370804913
k__Bacteria.p__Actinobacteria.c__Thermoleophilia.o__Solirubrobacterales.f__NA	Fasted.digesta.D5	2.81914703203	0.000128370804913
k__Bacteria.p__Actinobacteria.c__Thermoleophilia	Fasted.digesta.D5	2.81793621837	0.000144382216622
k__Bacteria.p__NA.c__NA	Fasted.digesta.D5	2.81645648961	0.0005129906555
k__Bacteria.p__NA.c__NA.o__NA	Fasted.digesta.D5	2.81613760922	0.0005129906555
k__Bacteria.p__Actinobacteria.c__Thermoleophilia.o__Solirubrobacterales.f__NA.g__NA	Fasted.digesta.D5	2.81597578374	0.000128370804913
k__Bacteria.p__Proteobacteria.c__Gammaproteobacteria.o__Legionellales.f__Legionellaceae.g__Legionella.s__sp60696	Fasted.digesta.D5	2.81129863563	0.000400740915598
k__Bacteria.p__Proteobacteria.c__Deltaproteobacteria.o__Oligoflexales	Fasted.digesta.D5	2.80912841307	0.00463844314517
k__Bacteria.p__Proteobacteria.c__Alphaproteobacteria.o__Sphingomonadales	Fasted.digesta.D5	2.80819329809	0.0229301865964
k__Bacteria.p__Proteobacteria.c__Betaproteobacteria	Fasted.digesta.D5	2.80419381918	0.00505225842757
k__Bacteria.p__Chloroflexi.c__Thermomicrobia.o__NA.f__NA.g__NA	Fasted.digesta.D5	2.80147012906	0.000444807076497
k__Bacteria.p__Chloroflexi.c__Thermomicrobia.o__NA	Fasted.digesta.D5	2.79944388182	0.000444807076497
k__Bacteria.p__Chloroflexi	Fasted.digesta.D5	2.79824601922	0.000444807076497
k__Bacteria.p__Chloroflexi.c__Thermomicrobia	Fasted.digesta.D5	2.79773386722	0.000444807076497
k__Bacteria.p__Chloroflexi.c__Thermomicrobia.o__NA.f__NA	Fasted.digesta.D5	2.79739038876	0.000444807076497
k__Bacteria.p__Proteobacteria.c__Betaproteobacteria.o__Burkholderiales	Fasted.digesta.D5	2.79172060205	0.00505225842757
k__Bacteria.p__Planctomycetes.c__Planctomycetacia.o__Planctomycetales.f__Planctomycetaceae.g__NA.s__sp41646	Fasted.digesta.D5	2.78864411543	0.0185488058396
k__Bacteria.p__Proteobacteria.c__Betaproteobacteria.o__Burkholderiales.f__Comamonadaceae	Fasted.digesta.D5	2.78730176482	0.00505225842757
k__Bacteria.p__NA.c__NA.o__NA.f__NA.g__NA.s__sp67322	Fasted.digesta.D5	2.78291340316	0.00116394249038
k__Bacteria.p__Proteobacteria.c__Gammaproteobacteria.o__Pseudomonadales.f__Pseudomonadaceae.g__Pseudomonas.s__NA	Fasted.digesta.D5	2.78073506415	0.00117813710466
k__Bacteria.p__Verrucomicrobia.c__Verrucomicrobiae.o__Verrucomicrobiales.f__Verrucomicrobiaceae.g__Luteolibacter	Fasted.digesta.D5	2.7662290667	0.000481709830515
k__Bacteria.p__Verrucomicrobia.c__Verrucomicrobiae.o__Verrucomicrobiales.f__Verrucomicrobiaceae.g__Luteolibacter.s__sp69363	Fasted.digesta.D5	2.74167983061	0.00829172800997
k__Bacteria.p__Verrucomicrobia.c__Verrucomicrobiae.o__Verrucomicrobiales.f__NA.g__NA	Fasted.digesta.D5	2.74012442546	5.44248500503e-05
k__Bacteria.p__Verrucomicrobia.c__Verrucomicrobiae.o__Verrucomicrobiales.f__NA.g__NA.s__sp69291	Fasted.digesta.D5	2.73616136654	5.44248500503e-05
k__Bacteria.p__Verrucomicrobia.c__Verrucomicrobiae.o__Verrucomicrobiales.f__NA	Fasted.digesta.D5	2.73528346648	5.44248500503e-05
k__Bacteria.p__Verrucomicrobia.c__NA.o__NA.f__NA.g__NA.s__sp68651	Fasted.digesta.D5	2.72660841325	0.00455261484823
k__Bacteria.p__Verrucomicrobia.c__NA.o__NA	Fasted.digesta.D5	2.72583455769	0.00108911107359
k__Bacteria.p__Verrucomicrobia.c__NA	Fasted.digesta.D5	2.72365973195	0.00108911107359
k__Bacteria.p__Verrucomicrobia.c__NA.o__NA.f__NA	Fasted.digesta.D5	2.72326966197	0.00108911107359
k__Bacteria.p__Verrucomicrobia.c__NA.o__NA.f__NA.g__NA	Fasted.digesta.D5	2.72146612354	0.00108911107359
k__Bacteria.p__Proteobacteria.c__Gammaproteobacteria.o__Aeromonadales.f__Aeromonadaceae.g__Aeromonas.s__veronii	Fasted.digesta.D5	2.72106819295	0.0170064729052
k__Bacteria.p__Proteobacteria.c__Alphaproteobacteria.o__Rhizobiales.f__Xanthobacteraceae.g__Variibacter	Fasted.digesta.D5	2.71595453566	0.00188746075938
k__Bacteria.p__Proteobacteria.c__Deltaproteobacteria.o__Myxococcales.f__Polyangiaceae.g__Byssovorax	Fasted.digesta.D5	2.71177592508	0.000279219114095
k__Bacteria.p__Proteobacteria.c__Deltaproteobacteria.o__Myxococcales.f__Polyangiaceae	Fasted.digesta.D5	2.71172601369	0.000279219114095
k__Bacteria.p__Proteobacteria.c__Gammaproteobacteria.o__Alteromonadales.f__Shewanellaceae.g__Shewanella.s__gaetbuli	Fasted.digesta.D5	2.70784148763	0.000279219114095
k__Bacteria.p__Proteobacteria.c__Deltaproteobacteria.o__Myxococcales.f__Polyangiaceae.g__Byssovorax.s__sp53988	Fasted.digesta.D5	2.70759148238	0.000279219114095
k__Bacteria.p__Proteobacteria.c__Alphaproteobacteria.o__Rhizobiales.f__Xanthobacteraceae.g__Variibacter.s__sp44555	Fasted.digesta.D5	2.70272014858	0.00188746075938
k__Bacteria.p__Planctomycetes.c__Planctomycetacia.o__Planctomycetales.f__Planctomycetaceae.g__Pirellula	Fasted.digesta.D5	2.69605842059	5.44248500503e-05
k__Bacteria.p__Chloroflexi.c__Thermomicrobia.o__NA.f__NA.g__NA.s__sp21842	Fasted.digesta.D5	2.69366878812	0.000429875512324
k__Bacteria.p__Proteobacteria.c__Deltaproteobacteria.o__Myxococcales	Fasted.digesta.D5	2.69208766338	0.000279219114095
k__Bacteria.p__Proteobacteria.c__Alphaproteobacteria.o__Rhizobiales.f__Xanthobacteraceae	Fasted.digesta.D5	2.68726363166	0.00188746075938
k__Bacteria.p__Planctomycetes.c__Planctomycetacia.o__Planctomycetales.f__Planctomycetaceae.g__Pirellula.s__sp41798	Fasted.digesta.D5	2.66702257266	5.44248500503e-05
k__Bacteria.p__Actinobacteria.c__Acidimicrobiia.o__Acidimicrobiales.f__Acidimicrobiaceae	Fasted.digesta.D5	2.66055628338	0.00188746075938
k__Bacteria.p__Actinobacteria.c__Acidimicrobiia.o__Acidimicrobiales.f__Acidimicrobiaceae.g__Illumatobacter.s__sp4242	Fasted.digesta.D5	2.65879684383	0.00188746075938
k__Bacteria.p__Actinobacteria.c__Acidimicrobiia.o__Acidimicrobiales.f__Acidimicrobiaceae.g__Illumatobacter	Fasted.digesta.D5	2.65833629902	0.00188746075938
k__Bacteria.p__Proteobacteria.c__Alphaproteobacteria.o__Rhodospirillales.f__Acetobacteraceae.g__Roseomonas.s__lacus	Fasted.digesta.D5	2.63712775951	0.0227343025492
k__Bacteria.p__Proteobacteria.c__Alphaproteobacteria.o__Rhodospirillales.f__Acetobacteraceae.g__Roseomonas	Fasted.digesta.D5	2.58017136996	0.0227343025492
k__Bacteria.p__Proteobacteria.c__Alphaproteobacteria.o__Rhodospirillales.f__Acetobacteraceae	Fasted.digesta.D5	2.5645835993	0.00619069908942
k__Bacteria.p__Proteobacteria.c__Alphaproteobacteria.o__Rhodospirillales	Fasted.digesta.D5	2.51972291143	0.00559729542498
k__Bacteria.p__Verrucomicrobia.c__Verrucomicrobiae.o__Verrucomicrobiales.f__Verrucomicrobiaceae.g__Luteolibacter.s__algae	Fasted.digesta.D5	2.51182034296	0.00117813710466
k__Bacteria.p__Cyanobacteria.c__Chloroplast	Feed	5.57553954673	1.81779769226e-08
k__Bacteria.p__Cyanobacteria	Feed	5.57553722299	1.81779769226e-08
k__Bacteria.p__Cyanobacteria.c__Chloroplast.o__NA	Feed	5.55220131452	1.81016721767e-08
k__Bacteria.p__Cyanobacteria.c__Chloroplast.o__NA.f__NA	Feed	5.55220099262	1.81016721767e-08
k__Bacteria.p__Cyanobacteria.c__Chloroplast.o__NA.f__NA.g__NA	Feed	5.46969797416	1.28253578994e-07
k__Bacteria.p__Cyanobacteria.c__Chloroplast.o__NA.f__NA.g__NA.s__NA	Feed	5.46959910106	8.96079633913e-08
k__Bacteria	Feed	5.42010745195	0.000335896176522
k__Bacteria.p__Proteobacteria.c__Alphaproteobacteria.o__Rickettsiales.f__Mitochondria	Feed	4.81798707717	9.58983482536e-06
k__Bacteria.p__Proteobacteria.c__Alphaproteobacteria.o__Rickettsiales	Feed	4.81652956168	2.11042598505e-05
k__Bacteria.p__Proteobacteria.c__Alphaproteobacteria	Feed	4.77647384785	0.00140123841701
k__Bacteria.p__Proteobacteria.c__Alphaproteobacteria.o__Rickettsiales.f__Mitochondria.g__Arundo_Oryza_meyeriana.s__NA	Feed	4.75593207797	7.81703930451e-08
k__Bacteria.p__Proteobacteria.c__Alphaproteobacteria.o__Rickettsiales.f__Mitochondria.g__Arundo_Oryza_meyeriana	Feed	4.75593207686	7.81703930451e-08
k__Bacteria.p__Firmicutes.c__Bacilli	Feed	4.66522538541	8.52403515661e-08
k__Bacteria.p__Firmicutes.c__Bacilli.o__Lactobacillales	Feed	4.65302828615	6.90319063052e-08
k__Bacteria.p__Firmicutes	Feed	4.59663864309	0.000221927158325
k__Bacteria.p__Cyanobacteria.c__Chloroplast.o__NA.f__NA.g__Sugarcane.s__phytoplasma	Feed	4.53894609855	1.41094875153e-07
k__Bacteria.p__Cyanobacteria.c__Chloroplast.o__NA.f__NA.g__Sugarcane	Feed	4.53894608062	1.41094875153e-07
k__Bacteria.p__Firmicutes.c__Bacilli.o__Lactobacillales.f__Lactobacillaceae	Feed	4.46182637878	2.85990593983e-08
k__Bacteria.p__Firmicutes.c__Bacilli.o__Lactobacillales.f__Lactobacillaceae.g__Lactobacillus	Feed	4.43415816224	5.25633581588e-08
k__Bacteria.p__Cyanobacteria.c__Chloroplast.o__NA.f__NA.g__Helianthus	Feed	4.42618424167	1.63188391635e-08
k__Bacteria.p__Cyanobacteria.c__Chloroplast.o__NA.f__NA.g__Helianthus.s__annuus	Feed	4.42618337599	1.63188391635e-08
k__Bacteria.p__Firmicutes.c__Bacilli.o__Lactobacillales.f__Lactobacillaceae.g__Lactobacillus.s__sakei	Feed	4.29934334431	0.0350476071872
k__Bacteria.p__Cyanobacteria.c__Chloroplast.o__Lathyrus_sativus.f__Lathyrus_sativus	Feed	4.21265188492	9.04393013785e-11
k__Bacteria.p__Cyanobacteria.c__Chloroplast.o__Lathyrus_sativus.f__Lathyrus_sativus.g__NA.s__sp21976	Feed	4.2126513485	9.04393013785e-11
k__Bacteria.p__Cyanobacteria.c__Chloroplast.o__Lathyrus_sativus	Feed	4.21264789045	9.04393013785e-11
k__Bacteria.p__Cyanobacteria.c__Chloroplast.o__Lathyrus_sativus.f__Lathyrus_sativus.g__NA	Feed	4.21264676091	9.04393013785e-11
k__Bacteria.p__Firmicutes.c__Bacilli.o__Lactobacillales.f__Leuconostocaceae	Feed	4.06876141423	1.82783602236e-07
k__Bacteria.p__Firmicutes.c__Bacilli.o__Lactobacillales.f__Lactobacillaceae.g__Lactobacillus.s__salivarius	Feed	4.0154053957	5.51564546353e-06
k__Bacteria.p__Proteobacteria.c__Alphaproteobacteria.o__Rickettsiales.f__Mitochondria.g__NA	Feed	3.99266659336	0.000204119009543
k__Bacteria.p__Firmicutes.c__Bacilli.o__Lactobacillales.f__Leuconostocaceae.g__Leuconostoc	Feed	3.94305553183	2.74776987109e-07
k__Bacteria.p__Proteobacteria.c__Gammaproteobacteria.o__Enterobacteriales.f__Enterobacteriaceae.g__Pantoea.s__agglomerans	Feed	3.92396778283	3.3135564401e-05
k__Bacteria.p__Proteobacteria.c__Alphaproteobacteria.o__Rickettsiales.f__Mitochondria.g__NA.s__sp46933	Feed	3.89856856964	6.60460916051e-06
k__Bacteria.p__Firmicutes.c__Bacilli.o__Lactobacillales.f__Leuconostocaceae.g__Leuconostoc.s__citreum_holzapfelii	Feed	3.89183286792	2.7975546236e-07
k__Bacteria.p__Firmicutes.c__Bacilli.o__Lactobacillales.f__Lactobacillaceae.g__Lactobacillus.s__delbrueckii	Feed	3.88071849895	9.60617778302e-08
k__Bacteria.p__Firmicutes.c__Bacilli.o__Lactobacillales.f__Streptococcaceae.g__Streptococcus.s__equinus_infantarius_lutetiensis	Feed	3.77859023663	6.2638232496e-06
k__Bacteria.p__Firmicutes.c__Erysipelotrichia.o__Erysipelotrichales.f__Erysipelotrichaceae	Feed	3.67885054958	0.000516815908257
k__Bacteria.p__Firmicutes.c__Erysipelotrichia.o__Erysipelotrichales	Feed	3.67541770281	0.000516815908257
k__Bacteria.p__Firmicutes.c__Erysipelotrichia	Feed	3.67312939955	0.000516815908257
k__Bacteria.p__Firmicutes.c__Bacilli.o__Lactobacillales.f__Enterococcaceae.g__Enterococcus.s__cecorum	Feed	3.66581549448	0.0335731868851
k__Bacteria.p__Firmicutes.c__Bacilli.o__Lactobacillales.f__Streptococcaceae	Feed	3.66060096005	1.68931410589e-06
k__Bacteria.p__Firmicutes.c__Bacilli.o__Lactobacillales.f__Lactobacillaceae.g__Pediococcus.s__argentinicus	Feed	3.65697294987	1.13302942563e-06
k__Bacteria.p__Firmicutes.c__Bacilli.o__Lactobacillales.f__Lactobacillaceae.g__Pediococcus	Feed	3.65697281588	1.13302942563e-06
k__Bacteria.p__Proteobacteria.c__Gammaproteobacteria.o__Enterobacteriales	Feed	3.62754901058	5.89462450645e-07
k__Bacteria.p__Proteobacteria.c__Gammaproteobacteria.o__Vibrionales.f__Vibrionaceae.g__Photobacterium	Feed	3.6060577892	3.87971390507e-08
k__Bacteria.p__Firmicutes.c__Bacilli.o__Lactobacillales.f__Streptococcaceae.g__Lactococcus	Feed	3.60141001254	6.66817158284e-07
k__Bacteria.p__Firmicutes.c__Bacilli.o__Lactobacillales.f__Lactobacillaceae.g__Lactobacillus.s__curvatus	Feed	3.59555949825	0.014872079957
k__Bacteria.p__Proteobacteria.c__Gammaproteobacteria.o__Vibrionales.f__Vibrionaceae.g__Photobacterium.s__kishitanii	Feed	3.59085321974	9.04393013785e-11
k__Bacteria.p__Proteobacteria.c__Gammaproteobacteria.o__Enterobacteriales.f__Enterobacteriaceae	Feed	3.58544883761	5.89462450645e-07
k__Bacteria.p__Firmicutes.c__Bacilli.o__Bacillales.f__Bacillaceae.g__Anoxybacillus.s__flavithermus	Feed	3.5747812176	0.023472619339
k__Bacteria.p__Firmicutes.c__Bacilli.o__Lactobacillales.f__Streptococcaceae.g__Streptococcus.s__downei	Feed	3.56080822309	0.0206600560797
k__Bacteria.p__Firmicutes.c__Bacilli.o__Lactobacillales.f__Streptococcaceae.g__Lactococcus.s__lactis	Feed	3.5539111169	5.40462185634e-07
k__Bacteria.p__Firmicutes.c__Bacilli.o__Lactobacillales.f__Lactobacillaceae.g__Lactobacillus.s__porcinae	Feed	3.54398688002	0.000178550740923
k__Bacteria.p__Firmicutes.c__Bacilli.o__Lactobacillales.f__Leuconostocaceae.g__Weissella	Feed	3.53473956709	9.75303341126e-07
k__Bacteria.p__Firmicutes.c__Bacilli.o__Lactobacillales.f__Leuconostocaceae.g__Weissella.s__cibaria_confusa	Feed	3.53020561661	9.75303341126e-07
k__Bacteria.p__Firmicutes.c__Bacilli.o__Lactobacillales.f__Leuconostocaceae.g__Leuconostoc.s__lactis	Feed	3.52978439491	0.0198817200988
k__Bacteria.p__Firmicutes.c__Bacilli.o__Lactobacillales.f__Lactobacillaceae.g__Lactobacillus.s__vaccinostercus	Feed	3.52966326738	0.023472619339
k__Bacteria.p__Firmicutes.c__Clostridia.o__Clostridiales.f__Family_XI.g__Tepidimicrobium	Feed	3.52738710327	8.13101943314e-05
k__Bacteria.p__Firmicutes.c__Clostridia.o__Clostridiales.f__Family_XI.g__Tepidimicrobium.s__sp31361	Feed	3.51970524345	8.13101943314e-05
k__Bacteria.p__Proteobacteria.c__Gammaproteobacteria.o__Pseudomonadales.f__Moraxellaceae.g__Acinetobacter	Feed	3.50200821332	0.000516815908257
k__Bacteria.p__Firmicutes.c__Bacilli.o__Lactobacillales.f__Lactobacillaceae.g__Lactobacillus.s__pontis	Feed	3.49916892062	0.000168224675365
k__Bacteria.p__Firmicutes.c__Bacilli.o__Bacillales.f__Bacillaceae.g__Anoxybacillus	Feed	3.49457069011	0.023472619339
k__Bacteria.p__Firmicutes.c__Bacilli.o__Lactobacillales.f__Lactobacillaceae.g__Lactobacillus.s__fermentum	Feed	3.49354896103	1.33544307987e-06
k__Bacteria.p__Proteobacteria.c__Alphaproteobacteria.o__Rickettsiales.f__Mitochondria.g__NA.s__arietinum	Feed	3.463012234	9.04393013785e-11
k__Bacteria.p__Actinobacteria.c__Actinobacteria.o__Bifidobacteriales	Feed	3.42775302506	6.89174716839e-05
k__Bacteria.p__Firmicutes.c__Bacilli.o__Lactobacillales.f__Lactobacillaceae.g__Lactobacillus.s__johnsonii	Feed	3.42618714336	7.66268156248e-06
k__Bacteria.p__Actinobacteria.c__Actinobacteria.o__Bifidobacteriales.f__Bifidobacteriaceae	Feed	3.41341613847	6.89174716839e-05
k__Bacteria.p__Cyanobacteria.c__Chloroplast.o__Glycine_soja.f__Glycine_soja.g__Glycine.s__soja	Feed	3.40550375898	2.41517654788e-05
k__Bacteria.p__Cyanobacteria.c__Chloroplast.o__Glycine_soja	Feed	3.40391247535	2.41517654788e-05
k__Bacteria.p__Cyanobacteria.c__Chloroplast.o__Glycine_soja.f__Glycine_soja	Feed	3.40085903305	2.41517654788e-05
k__Bacteria.p__Cyanobacteria.c__Chloroplast.o__Glycine_soja.f__Glycine_soja.g__Glycine	Feed	3.40037809227	2.41517654788e-05
k__Bacteria.p__Firmicutes.c__Bacilli.o__Lactobacillales.f__Lactobacillaceae.g__Lactobacillus.s__helveticus	Feed	3.3838272972	2.83482148277e-07
k__Bacteria.p__Actinobacteria.c__Actinobacteria.o__Bifidobacteriales.f__Bifidobacteriaceae.g__Bifidobacterium	Feed	3.38328494616	6.89174716839e-05
k__Bacteria.p__Firmicutes.c__Clostridia.o__Clostridiales.f__Clostridiaceae.g__Clostridium.s__septicum	Feed	3.37688365971	0.00181570498985
k__Bacteria.p__Firmicutes.c__Clostridia.o__Clostridiales.f__NA	Feed	3.37339551568	0.000645749601532
k__Bacteria.p__Firmicutes.c__Bacilli.o__Lactobacillales.f__Leuconostocaceae.g__Leuconostoc.s__pseudomesenteroides	Feed	3.35753895895	3.66769395803e-05
k__Bacteria.p__Firmicutes.c__Bacilli.o__Bacillales.f__Bacillaceae.g__Bacillus.s__smithii	Feed	3.34157781835	0.00326419044463
k__Bacteria.p__Firmicutes.c__Bacilli.o__Lactobacillales.f__Lactobacillaceae.g__Lactobacillus.s__NA	Feed	3.32891933899	1.76626285622e-06
k__Bacteria.p__Firmicutes.c__Bacilli.o__Lactobacillales.f__Lactobacillaceae.g__Lactobacillus.s__amylolyticus	Feed	3.31864852506	7.66318582447e-06
k__Bacteria.p__Actinobacteria.c__Actinobacteria.o__Bifidobacteriales.f__Bifidobacteriaceae.g__Bifidobacterium.s__mongoliense	Feed	3.31640699227	0.000845563134785
k__Bacteria.p__Firmicutes.c__Clostridia.o__Clostridiales.f__Clostridiaceae.g__Clostridium.s__thermopalmarium	Feed	3.30679033618	0.000301204372708
k__Bacteria.p__Firmicutes.c__Bacilli.o__Lactobacillales.f__Streptococcaceae.g__Lactococcus.s__sp29466	Feed	3.29729652802	0.000105921768156
k__Bacteria.p__Firmicutes.c__Bacilli.o__Lactobacillales.f__Streptococcaceae.g__Streptococcus	Feed	3.28277407363	5.46046302896e-05
k__Bacteria.p__Fusobacteria.c__Fusobacteriia.o__Fusobacteriales.f__Fusobacteriaceae.g__Psychrilyobacter	Feed	3.27011397941	5.63280157328e-07
k__Bacteria.p__Fusobacteria.c__Fusobacteriia.o__Fusobacteriales.f__Fusobacteriaceae.g__Psychrilyobacter.s__atlanticus	Feed	3.25294945093	5.63280157328e-07
k__Bacteria.p__Firmicutes.c__Bacilli.o__Bacillales.f__Bacillaceae.g__Geobacillus.s__caldoxylosilyticus_toebii	Feed	3.23425324142	0.000116893927345
k__Bacteria.p__Firmicutes.c__Bacilli.o__Lactobacillales.f__Lactobacillaceae.g__Lactobacillus.s__ingluviei	Feed	3.22796095297	1.65995514268e-09
k__Bacteria.p__Cyanobacteria.c__Chloroplast.o__Boechera_gunnisoniana.f__Boechera_gunnisoniana	Feed	3.20933069583	9.04393013785e-11
k__Bacteria.p__Cyanobacteria.c__Chloroplast.o__Boechera_gunnisoniana.f__Boechera_gunnisoniana.g__Boechera_Brassica	Feed	3.20930592799	9.04393013785e-11
k__Bacteria.p__Cyanobacteria.c__Chloroplast.o__Boechera_gunnisoniana.f__Boechera_gunnisoniana.g__Boechera_Brassica.s__gunnisoniana_napus_sp21762	Feed	3.20929300619	9.04393013785e-11
k__Bacteria.p__Cyanobacteria.c__Chloroplast.o__Boechera_gunnisoniana	Feed	3.20893478167	9.04393013785e-11
k__Bacteria.p__Proteobacteria.c__Gammaproteobacteria.o__Enterobacteriales.f__Enterobacteriaceae.g__Pantoea.s__vagans	Feed	3.20623287954	0.023472619339
k__Bacteria.p__Proteobacteria.c__Gammaproteobacteria.o__Alteromonadales.f__Moritellaceae.g__Moritella.s__dasanensis	Feed	3.19595832735	3.3135564401e-05
k__Bacteria.p__Firmicutes.c__Bacilli.o__Lactobacillales.f__Leuconostocaceae.g__Leuconostoc.s__palmae	Feed	3.19535652574	0.000474446134658
k__Bacteria.p__Firmicutes.c__Bacilli.o__Lactobacillales.f__Lactobacillaceae.g__Lactobacillus.s__mucosae	Feed	3.19365349013	9.04393013785e-11
k__Bacteria.p__Firmicutes.c__Bacilli.o__Bacillales.f__Bacillaceae.g__Ureibacillus	Feed	3.18480570567	0.0354379889271
k__Bacteria.p__Firmicutes.c__Bacilli.o__Bacillales.f__Bacillaceae.g__Geobacillus	Feed	3.17885131784	0.000116893927345
k__Bacteria.p__Fusobacteria.c__Fusobacteriia.o__Fusobacteriales.f__Fusobacteriaceae.g__Cetobacterium.s__somerae	Feed	3.17700723946	3.3135564401e-05
k__Bacteria.p__Firmicutes.c__Bacilli.o__Bacillales.f__Bacillaceae.g__Ureibacillus.s__composti	Feed	3.17691607727	0.0386595339602
k__Bacteria.p__Firmicutes.c__Bacilli.o__Bacillales	Feed	3.16437380555	2.9096624795e-05
k__Bacteria.p__Firmicutes.c__Bacilli.o__Lactobacillales.f__Lactobacillaceae.g__Lactobacillus.s__harbinensis	Feed	3.16137852111	0.0167342453122
k__Bacteria.p__Firmicutes.c__Bacilli.o__Bacillales.f__Bacillaceae	Feed	3.16106117463	2.24977664821e-05
k__Bacteria.p__Firmicutes.c__Clostridia.o__Clostridiales.f__NA.g__Caloramator.s__proteoclasticus	Feed	3.14476047939	3.3135564401e-05
k__Bacteria.p__Fusobacteria.c__Fusobacteriia.o__Fusobacteriales.f__Fusobacteriaceae.g__Cetobacterium	Feed	3.13796391148	3.3135564401e-05
k__Bacteria.p__Actinobacteria.c__Actinobacteria.o__Bifidobacteriales.f__Bifidobacteriaceae.g__Bifidobacterium.s__thermacidophilum_thermophilum	Feed	3.13219049368	0.00157742289813
k__Bacteria.p__Proteobacteria.c__Alphaproteobacteria.o__Rickettsiales.f__Mitochondria.g__NA.s__sp46949	Feed	3.12742217822	7.86346624667e-09
k__Bacteria.p__Firmicutes.c__Bacilli.o__Lactobacillales.f__Lactobacillaceae.g__Lactobacillus.s__casei_paracasei	Feed	3.12408142099	0.00465748570861
k__Bacteria.p__Firmicutes.c__Clostridia.o__Clostridiales.f__NA.g__Caloramator	Feed	3.12406146495	3.3135564401e-05
k__Bacteria.p__Firmicutes.c__Clostridia.o__Clostridiales.f__Family_XI	Feed	3.10170771568	0.00044376503891
k__Bacteria.p__Firmicutes.c__Bacilli.o__Bacillales.f__Bacillaceae.g__Bacillus	Feed	3.09102358452	0.000318853231782
k__Bacteria.p__Firmicutes.c__Bacilli.o__Lactobacillales.f__Streptococcaceae.g__Streptococcus.s__salivarius_thermophilus	Feed	3.08986102733	0.00040260558711
k__Bacteria.p__Proteobacteria.c__Gammaproteobacteria.o__Pseudomonadales.f__Moraxellaceae	Feed	3.05883911501	0.0124918588336
k__Bacteria.p__Cyanobacteria.c__Chloroplast.o__NA.f__NA.g__Trifolium.s__repens	Feed	3.05250095499	7.53108343398e-08
k__Bacteria.p__Cyanobacteria.c__Chloroplast.o__NA.f__NA.g__Trifolium	Feed	3.04647039077	7.53108343398e-08
k__Bacteria.p__Fusobacteria.c__Fusobacteriia.o__Fusobacteriales.f__Fusobacteriaceae	Feed	3.036638734	9.04393013785e-11
k__Bacteria.p__Fusobacteria.c__Fusobacteriia.o__Fusobacteriales	Feed	3.03591694423	3.02457171186e-09
k__Bacteria.p__Fusobacteria.c__Fusobacteriia	Feed	3.03358285951	3.02457171186e-09
k__Bacteria.p__Fusobacteria	Feed	3.03355369744	3.02457171186e-09
k__Bacteria.p__Firmicutes.c__Bacilli.o__Bacillales.f__Bacillaceae.g__Bacillus.s__thermocloacae	Feed	3.02891060456	0.0316266603581
k__Bacteria.p__Firmicutes.c__Bacilli.o__Lactobacillales.f__Enterococcaceae	Feed	3.01762299744	0.0137953528559
k__Bacteria.p__Firmicutes.c__Erysipelotrichia.o__Erysipelotrichales.f__Erysipelotrichaceae.g__NA.s__sp36726	Feed	3.01660008616	0.00157742289813
k__Bacteria.p__Proteobacteria.c__Alphaproteobacteria.o__Rhodobacterales.f__Rhodobacteraceae.g__Paracoccus.s__carotinifaciens_marcusii	Feed	3.01579066522	2.80210786639e-05
k__Bacteria.p__Proteobacteria.c__Alphaproteobacteria.o__Rhodobacterales.f__Rhodobacteraceae.g__Paracoccus	Feed	3.01483839463	2.80210786639e-05
k__Bacteria.p__Firmicutes.c__Bacilli.o__Lactobacillales.f__Lactobacillaceae.g__Lactobacillus.s__reuteri_vaginalis	Feed	3.01115305145	5.63280157328e-07
k__Bacteria.p__Proteobacteria.c__Gammaproteobacteria.o__Alteromonadales.f__Moritellaceae.g__Moritella	Feed	2.98949377992	5.63280157328e-07
k__Bacteria.p__Proteobacteria.c__Gammaproteobacteria.o__Alteromonadales.f__Moritellaceae	Feed	2.98447453115	5.63280157328e-07
k__Bacteria.p__Proteobacteria.c__Alphaproteobacteria.o__Rickettsiales.f__Mitochondria.g__NA.s__NA	Feed	2.97808192641	3.3135564401e-05
k__Bacteria.p__Fusobacteria.c__Fusobacteriia.o__Fusobacteriales.f__Fusobacteriaceae.g__Fusobacterium.s__sp37464	Feed	2.96082152472	9.04393013785e-11
k__Bacteria.p__Fusobacteria.c__Fusobacteriia.o__Fusobacteriales.f__Fusobacteriaceae.g__Fusobacterium	Feed	2.95933482192	9.04393013785e-11
k__Bacteria.p__Proteobacteria.c__Alphaproteobacteria.o__Sphingomonadales.f__Sphingomonadaceae.g__Sphingomonas.s__aerolata_faeni_ginsenosidivorax	Feed	2.95386632041	0.00157742289813
k__Bacteria.p__Proteobacteria.c__Gammaproteobacteria.o__Enterobacteriales.f__Enterobacteriaceae.g__Pantoea	Feed	2.92621086974	5.89462450645e-07
k__Bacteria.p__Firmicutes.c__Erysipelotrichia.o__Erysipelotrichales.f__Erysipelotrichaceae.g__NA	Feed	2.92411500318	0.00157742289813
k__Bacteria.p__Proteobacteria.c__Alphaproteobacteria.o__Sphingomonadales.f__Sphingomonadaceae.g__Sphingomonas	Feed	2.85769467669	0.023472619339
k__Bacteria.p__Proteobacteria.c__Alphaproteobacteria.o__Sphingomonadales.f__Sphingomonadaceae	Feed	2.79274838365	0.0229301865964

## Sheet: Control digesta
Taxa	Group	LDA value	P value
k__Bacteria.p__Saccharibacteria.c__NA.o__NA	Control.digesta.D0	4.04377578918	0.000646134212914
k__Bacteria.p__Saccharibacteria.c__NA.o__NA.f__NA	Control.digesta.D0	4.04373758359	0.000646134212914
k__Bacteria.p__Saccharibacteria	Control.digesta.D0	4.04373059046	0.000646134212914
k__Bacteria.p__Saccharibacteria.c__NA	Control.digesta.D0	4.04367901445	0.000646134212914
k__Bacteria.p__Saccharibacteria.c__NA.o__NA.f__NA.g__NA	Control.digesta.D0	4.04367496238	0.000646134212914
k__Bacteria.p__Saccharibacteria.c__NA.o__NA.f__NA.g__NA.s__sp66021	Control.digesta.D0	3.59612675433	0.0025357558292
k__Bacteria.p__Proteobacteria.c__Gammaproteobacteria.o__Legionellales	Control.digesta.D0	3.54213303298	0.0162387012128
k__Bacteria.p__Proteobacteria.c__Gammaproteobacteria.o__Legionellales.f__Legionellaceae	Control.digesta.D0	3.5421251352	0.0162387012128
k__Bacteria.p__Proteobacteria.c__Gammaproteobacteria.o__Alteromonadales	Control.digesta.D0	3.47591176155	0.00140345547835
k__Bacteria.p__Proteobacteria.c__Gammaproteobacteria.o__Legionellales.f__Legionellaceae.g__NA	Control.digesta.D0	3.34037820985	0.00698166099531
k__Bacteria.p__Proteobacteria.c__Gammaproteobacteria.o__Legionellales.f__Legionellaceae.g__NA.s__sp60772	Control.digesta.D0	3.33996562744	0.00698166099531
k__Bacteria.p__Proteobacteria.c__Gammaproteobacteria.o__Legionellales.f__Legionellaceae.g__Legionella.s__sp60706	Control.digesta.D0	3.20021167527	0.0447323623839
k__Bacteria.p__Tenericutes	Control.digesta.D12	5.21307460502	0.000375421449781
k__Bacteria.p__Tenericutes.c__Mollicutes.o__Mycoplasmatales.f__Mycoplasmataceae.g__Mycoplasma.s__sp68222	Control.digesta.D12	5.21307255061	0.000375421449781
k__Bacteria.p__Tenericutes.c__Mollicutes.o__Mycoplasmatales.f__Mycoplasmataceae.g__Mycoplasma	Control.digesta.D12	5.2130700211	0.000375421449781
k__Bacteria.p__Tenericutes.c__Mollicutes.o__Mycoplasmatales.f__Mycoplasmataceae	Control.digesta.D12	5.21306925744	0.000375421449781
k__Bacteria.p__Tenericutes.c__Mollicutes.o__Mycoplasmatales	Control.digesta.D12	5.21306824777	0.000375421449781
k__Bacteria.p__Tenericutes.c__Mollicutes	Control.digesta.D12	5.21306768697	0.000375421449781
k__Bacteria.p__Proteobacteria.c__Gammaproteobacteria.o__Thiotrichales	Control.digesta.D12	4.63720234617	0.00173373490503
k__Bacteria.p__Proteobacteria.c__Gammaproteobacteria.o__Thiotrichales.f__Francisellaceae	Control.digesta.D12	4.63716676398	0.00173373490503
k__Bacteria.p__Proteobacteria.c__Gammaproteobacteria.o__Thiotrichales.f__Francisellaceae.g__Francisella	Control.digesta.D12	4.63712346757	0.00173373490503
k__Bacteria.p__Proteobacteria.c__Gammaproteobacteria.o__Thiotrichales.f__Francisellaceae.g__Francisella.s__philomiragia	Control.digesta.D12	4.63702433769	0.00173373490503
None.Other.Other.Other	Control.digesta.D5	5.52918259354	0.000592031842093
None.Other.Other.Other.Other.Other	Control.digesta.D5	5.52918259354	0.000592031842093
None.Other.Other	Control.digesta.D5	5.52918259354	0.000592031842093
None	Control.digesta.D5	5.52918259354	0.000592031842093
None.Other.Other.Other.Other.Other.Other	Control.digesta.D5	5.52918259354	0.000592031842093
None.Other.Other.Other.Other	Control.digesta.D5	5.52918259354	0.000592031842093
None.Other	Control.digesta.D5	5.52918259354	0.000592031842093
k__Bacteria.p__Saccharibacteria.c__NA.o__NA.f__NA.g__NA.s__sp66107	Control.digesta.D5	3.95750231179	0.000813551102916
k__Bacteria.p__Bacteroidetes.c__Flavobacteriia.o__Flavobacteriales.f__Flavobacteriaceae	Control.digesta.D5	3.16424193534	0.0010358820052
k__Bacteria.p__Bacteroidetes.c__Flavobacteriia	Control.digesta.D5	3.05546629999	0.0010358820052
k__Bacteria.p__Bacteroidetes.c__Flavobacteriia.o__Flavobacteriales.f__Flavobacteriaceae.g__NA.s__sp17350_sp17353_sp17354	Control.digesta.D5	2.92763573657	0.000303543724919
k__Bacteria.p__Bacteroidetes.c__Flavobacteriia.o__Flavobacteriales	Control.digesta.D5	2.75332036534	0.0010358820052
k__Bacteria.p__Bacteroidetes.c__Flavobacteriia.o__Flavobacteriales.f__Flavobacteriaceae.g__NA	Control.digesta.D5	2.64011616365	0.000303543724919
k__Bacteria.p__Cyanobacteria.c__Chloroplast	Feed	5.56973647264	0.000522599321723
k__Bacteria.p__Cyanobacteria	Feed	5.56973646599	0.000510327320761
k__Bacteria.p__Cyanobacteria.c__Chloroplast.o__NA	Feed	5.54626890834	0.000481782555808
k__Bacteria.p__Cyanobacteria.c__Chloroplast.o__NA.f__NA	Feed	5.54626890834	0.000481782555808
k__Bacteria	Feed	5.52918259354	0.000592031842093
k__Bacteria.p__Cyanobacteria.c__Chloroplast.o__NA.f__NA.g__NA	Feed	5.46677520848	0.000696413274667
k__Bacteria.p__Cyanobacteria.c__Chloroplast.o__NA.f__NA.g__NA.s__NA	Feed	5.46658091912	0.000746113760464
k__Bacteria.p__Proteobacteria.c__Alphaproteobacteria	Feed	4.79629265279	0.00010092629981
k__Bacteria.p__Proteobacteria.c__Alphaproteobacteria.o__Rickettsiales	Feed	4.79519499479	8.48276863926e-05
k__Bacteria.p__Proteobacteria.c__Alphaproteobacteria.o__Rickettsiales.f__Mitochondria	Feed	4.79519431525	9.44899669217e-05
k__Bacteria.p__Proteobacteria.c__Alphaproteobacteria.o__Rickettsiales.f__Mitochondria.g__Arundo_Oryza_meyeriana	Feed	4.71612917036	0.000117952755781
k__Bacteria.p__Proteobacteria.c__Alphaproteobacteria.o__Rickettsiales.f__Mitochondria.g__Arundo_Oryza_meyeriana.s__NA	Feed	4.71612917036	0.000117952755781
k__Bacteria.p__Firmicutes	Feed	4.62326671991	0.0142450964801
k__Bacteria.p__Firmicutes.c__Bacilli	Feed	4.6214388438	0.00229893204316
k__Bacteria.p__Firmicutes.c__Bacilli.o__Lactobacillales	Feed	4.61109032948	0.00135421385052
k__Bacteria.p__Cyanobacteria.c__Chloroplast.o__NA.f__NA.g__Sugarcane	Feed	4.48849887382	0.000308364631609
k__Bacteria.p__Cyanobacteria.c__Chloroplast.o__NA.f__NA.g__Sugarcane.s__phytoplasma	Feed	4.48849887382	0.000308364631609
k__Bacteria.p__Cyanobacteria.c__Chloroplast.o__NA.f__NA.g__Helianthus	Feed	4.43918293525	7.49236260127e-08
k__Bacteria.p__Cyanobacteria.c__Chloroplast.o__NA.f__NA.g__Helianthus.s__annuus	Feed	4.4391709084	7.49236260127e-08
k__Bacteria.p__Firmicutes.c__Bacilli.o__Lactobacillales.f__Lactobacillaceae	Feed	4.42609585569	0.000969137393992
k__Bacteria.p__Firmicutes.c__Bacilli.o__Lactobacillales.f__Lactobacillaceae.g__Lactobacillus	Feed	4.40106059678	0.000730629118594
k__Bacteria.p__Cyanobacteria.c__Chloroplast.o__Lathyrus_sativus.f__Lathyrus_sativus.g__NA.s__sp21976	Feed	4.21028125983	1.65995514268e-09
k__Bacteria.p__Cyanobacteria.c__Chloroplast.o__Lathyrus_sativus.f__Lathyrus_sativus.g__NA	Feed	4.21027926529	1.65995514268e-09
k__Bacteria.p__Cyanobacteria.c__Chloroplast.o__Lathyrus_sativus	Feed	4.21027819326	1.65995514268e-09
k__Bacteria.p__Cyanobacteria.c__Chloroplast.o__Lathyrus_sativus.f__Lathyrus_sativus	Feed	4.21027255835	1.65995514268e-09
k__Bacteria.p__Proteobacteria.c__Alphaproteobacteria.o__Rickettsiales.f__Mitochondria.g__NA	Feed	4.03434940952	1.26288510199e-05
k__Bacteria.p__Firmicutes.c__Bacilli.o__Lactobacillales.f__Leuconostocaceae	Feed	4.01459375672	0.00277988736389
k__Bacteria.p__Firmicutes.c__Bacilli.o__Lactobacillales.f__Lactobacillaceae.g__Lactobacillus.s__salivarius	Feed	3.9936836754	0.000253321851313
k__Bacteria.p__Proteobacteria.c__Gammaproteobacteria.o__Enterobacteriales.f__Enterobacteriaceae.g__Pantoea.s__vagans	Feed	3.92305168554	0.00157742289813
k__Bacteria.p__Proteobacteria.c__Alphaproteobacteria.o__Rickettsiales.f__Mitochondria.g__NA.s__sp46933	Feed	3.90623408568	6.75880588391e-06
k__Bacteria.p__Firmicutes.c__Bacilli.o__Lactobacillales.f__Leuconostocaceae.g__Leuconostoc	Feed	3.8841512367	0.00370549135793
k__Bacteria.p__Firmicutes.c__Bacilli.o__Lactobacillales.f__Lactobacillaceae.g__Lactobacillus.s__delbrueckii	Feed	3.82961381152	0.00180956709078
k__Bacteria.p__Firmicutes.c__Bacilli.o__Lactobacillales.f__Leuconostocaceae.g__Leuconostoc.s__citreum_holzapfelii	Feed	3.82268811915	0.00370679909728
k__Bacteria.p__Firmicutes.c__Bacilli.o__Lactobacillales.f__Lactobacillaceae.g__Lactobacillus.s__curvatus	Feed	3.80042475691	0.0222194192314
k__Bacteria.p__Firmicutes.c__Bacilli.o__Lactobacillales.f__Enterococcaceae	Feed	3.78660324908	0.0275233744722
k__Bacteria.p__Proteobacteria.c__Gammaproteobacteria.o__Pseudomonadales.f__Moraxellaceae	Feed	3.75946691069	0.0312234582285
k__Bacteria.p__Firmicutes.c__Clostridia.o__Clostridiales.f__Family_XI.g__Tepidimicrobium.s__sp31361	Feed	3.74822697487	6.06021047166e-06
k__Bacteria.p__Firmicutes.c__Clostridia.o__Clostridiales.f__Family_XI.g__Tepidimicrobium	Feed	3.72128716457	6.06021047166e-06
k__Bacteria.p__Firmicutes.c__Clostridia.o__Clostridiales.f__Clostridiaceae.g__Clostridium.s__septicum	Feed	3.71813674156	0.02753021607
k__Bacteria.p__Firmicutes.c__Bacilli.o__Lactobacillales.f__Enterococcaceae.g__Enterococcus.s__cecorum	Feed	3.71771430097	0.00157742289813
k__Bacteria.p__Firmicutes.c__Bacilli.o__Lactobacillales.f__Leuconostocaceae.g__Leuconostoc.s__pseudomesenteroides	Feed	3.66934754832	0.000118302042348
k__Bacteria.p__Actinobacteria.c__Actinobacteria.o__Bifidobacteriales.f__Bifidobacteriaceae.g__Bifidobacterium.s__mongoliense	Feed	3.66527039864	0.000871565194748
k__Bacteria.p__Proteobacteria.c__Alphaproteobacteria.o__Rickettsiales.f__Mitochondria.g__NA.s__NA	Feed	3.63759333001	0.000516815908257
k__Bacteria.p__Proteobacteria.c__Gammaproteobacteria.o__Vibrionales.f__Vibrionaceae	Feed	3.63602588174	2.08464351788e-06
k__Bacteria.p__Proteobacteria.c__Gammaproteobacteria.o__Vibrionales	Feed	3.63529375156	2.08464351788e-06
k__Bacteria.p__Proteobacteria.c__Gammaproteobacteria.o__Vibrionales.f__Vibrionaceae.g__Photobacterium	Feed	3.62580502992	9.04393013785e-11
k__Bacteria.p__Firmicutes.c__Bacilli.o__Lactobacillales.f__Streptococcaceae	Feed	3.62142371788	0.00311294906783
k__Bacteria.p__Proteobacteria.c__Gammaproteobacteria.o__Vibrionales.f__Vibrionaceae.g__Photobacterium.s__kishitanii	Feed	3.60415021535	9.04393013785e-11
k__Bacteria.p__Proteobacteria.c__Gammaproteobacteria.o__Pseudomonadales.f__Moraxellaceae.g__Acinetobacter	Feed	3.60293411161	0.0122583886501
k__Bacteria.p__Firmicutes.c__Bacilli.o__Lactobacillales.f__Streptococcaceae.g__Streptococcus.s__equinus_infantarius_lutetiensis	Feed	3.60111711924	0.000286285679349
k__Bacteria.p__Firmicutes.c__Clostridia.o__Clostridiales.f__NA.g__Caloramator	Feed	3.59648428446	3.3135564401e-05
k__Bacteria.p__Firmicutes.c__Bacilli.o__Bacillales.f__Bacillaceae.g__Anoxybacillus	Feed	3.58642121659	0.0167342453122
k__Bacteria.p__Firmicutes.c__Bacilli.o__Lactobacillales.f__Lactobacillaceae.g__Lactobacillus.s__fermentum	Feed	3.58249129075	0.000771707003903
k__Bacteria.p__Firmicutes.c__Bacilli.o__Lactobacillales.f__Streptococcaceae.g__Lactococcus	Feed	3.56571106307	0.0033700388484
k__Bacteria.p__Firmicutes.c__Bacilli.o__Lactobacillales.f__Streptococcaceae.g__Lactococcus.s__sp29466	Feed	3.5627700065	0.00480486780027
k__Bacteria.p__Firmicutes.c__Bacilli.o__Lactobacillales.f__Lactobacillaceae.g__Lactobacillus.s__casei_paracasei	Feed	3.56036428252	0.0115603367881
k__Bacteria.p__Proteobacteria.c__Gammaproteobacteria.o__Alteromonadales.f__Moritellaceae.g__Moritella.s__dasanensis	Feed	3.54952262068	3.3135564401e-05
k__Bacteria.p__Firmicutes.c__Bacilli.o__Lactobacillales.f__Lactobacillaceae.g__Lactobacillus.s__porcinae	Feed	3.54426027477	0.00213975861577
k__Bacteria.p__Firmicutes.c__Bacilli.o__Lactobacillales.f__Leuconostocaceae.g__Weissella	Feed	3.54204782612	0.00102761727461
k__Bacteria.p__Firmicutes.c__Bacilli.o__Lactobacillales.f__Leuconostocaceae.g__Weissella.s__cibaria_confusa	Feed	3.53688930204	0.00102761727461
k__Bacteria.p__Firmicutes.c__Bacilli.o__Lactobacillales.f__Streptococcaceae.g__Lactococcus.s__lactis	Feed	3.52501706389	0.00386593188431
k__Bacteria.p__Firmicutes.c__Bacilli.o__Bacillales.f__Bacillaceae.g__Geobacillus	Feed	3.50741534681	0.000608377263693
k__Bacteria.p__Firmicutes.c__Bacilli.o__Bacillales.f__Bacillaceae.g__Geobacillus.s__caldoxylosilyticus_toebii	Feed	3.50728985839	0.000608377263693
k__Bacteria.p__Firmicutes.c__Erysipelotrichia.o__Erysipelotrichales.f__Erysipelotrichaceae.g__NA	Feed	3.50489143115	0.00157742289813
k__Bacteria.p__Bacteroidetes	Feed	3.49489892922	0.00234962126634
k__Bacteria.p__Cyanobacteria.c__Chloroplast.o__Glycine_soja.f__Glycine_soja	Feed	3.49025830185	5.85317582191e-06
k__Bacteria.p__Firmicutes.c__Bacilli.o__Lactobacillales.f__Leuconostocaceae.g__Leuconostoc.s__palmae	Feed	3.48918907044	0.0141220622703
k__Bacteria.p__Cyanobacteria.c__Chloroplast.o__Glycine_soja.f__Glycine_soja.g__Glycine	Feed	3.48629181927	5.85317582191e-06
k__Bacteria.p__Cyanobacteria.c__Chloroplast.o__Glycine_soja.f__Glycine_soja.g__Glycine.s__soja	Feed	3.4853694116	5.85317582191e-06
k__Bacteria.p__Cyanobacteria.c__Chloroplast.o__Glycine_soja	Feed	3.47870705307	5.85317582191e-06
k__Bacteria.p__Actinobacteria.c__Actinobacteria.o__Bifidobacteriales.f__Bifidobacteriaceae.g__Bifidobacterium	Feed	3.47266668066	7.711279399e-05
k__Bacteria.p__Proteobacteria.c__Alphaproteobacteria.o__Sphingomonadales.f__Sphingomonadaceae.g__Sphingomonas.s__aerolata_faeni_ginsenosidivorax	Feed	3.47001094584	0.00157742289813
k__Bacteria.p__Cyanobacteria.c__Chloroplast.o__NA.f__NA.g__NA.s__aestivum	Feed	3.44358344949	0.0167342453122
k__Bacteria.p__Proteobacteria.c__Alphaproteobacteria.o__Rickettsiales.f__Mitochondria.g__NA.s__arietinum	Feed	3.43712466029	1.65995514268e-09
k__Bacteria.p__Firmicutes.c__Bacilli.o__Lactobacillales.f__Lactobacillaceae.g__Lactobacillus.s__amylolyticus	Feed	3.4367970114	1.0591128318e-05
k__Bacteria.p__Firmicutes.c__Bacilli.o__Bacillales.f__Bacillaceae.g__Anoxybacillus.s__flavithermus	Feed	3.42507706715	0.0167342453122
k__Bacteria.p__Proteobacteria.c__Alphaproteobacteria.o__Sphingomonadales.f__Sphingomonadaceae.g__Sphingomonas	Feed	3.41692281282	0.0167342453122
k__Bacteria.p__Firmicutes.c__Bacilli.o__Lactobacillales.f__Lactobacillaceae.g__Lactobacillus.s__NA	Feed	3.4100017886	0.0059520447172
k__Bacteria.p__Proteobacteria.c__Gammaproteobacteria.o__Enterobacteriales.f__Enterobacteriaceae	Feed	3.40680495113	1.49438969878e-07
k__Bacteria.p__Proteobacteria.c__Gammaproteobacteria.o__Enterobacteriales	Feed	3.40662856332	1.49438969878e-07
k__Bacteria.p__Firmicutes.c__Bacilli.o__Lactobacillales.f__Lactobacillaceae.g__Lactobacillus.s__pontis	Feed	3.40630957416	0.00050881106135
k__Bacteria.p__Actinobacteria.c__Actinobacteria.o__Bifidobacteriales.f__Bifidobacteriaceae	Feed	3.40265725623	0.000119388979768
k__Bacteria.p__Firmicutes.c__Bacilli.o__Lactobacillales.f__Lactobacillaceae.g__Lactobacillus.s__ingluviei	Feed	3.39952379349	4.11387424901e-07
k__Bacteria.p__Firmicutes.c__Clostridia.o__Clostridiales.f__Clostridiaceae.g__Clostridium.s__thermopalmarium	Feed	3.39906209893	3.19213563309e-06
k__Bacteria.p__Actinobacteria.c__Actinobacteria.o__Bifidobacteriales	Feed	3.39106772232	0.000119388979768
k__Bacteria.p__Firmicutes.c__Bacilli.o__Bacillales.f__Bacillaceae.g__Bacillus	Feed	3.39054822727	0.0128000896486
k__Bacteria.p__Proteobacteria.c__Gammaproteobacteria.o__Pseudomonadales.f__Pseudomonadaceae.g__Pseudomonas.s__costantinii_fluorescens_poae	Feed	3.38872003753	0.00320751319892
k__Bacteria.p__Firmicutes.c__Bacilli.o__Lactobacillales.f__Lactobacillaceae.g__Lactobacillus.s__helveticus	Feed	3.38681051935	2.17964960496e-06
k__Bacteria.p__Firmicutes.c__Bacilli.o__Bacillales.f__Bacillaceae.g__Bacillus.s__smithii	Feed	3.37950529343	8.31465005718e-05
k__Bacteria.p__Firmicutes.c__Bacilli.o__Lactobacillales.f__Lactobacillaceae.g__Pediococcus	Feed	3.37823897355	0.00699842244604
k__Bacteria.p__Firmicutes.c__Bacilli.o__Lactobacillales.f__Lactobacillaceae.g__Pediococcus.s__argentinicus	Feed	3.37823897355	0.00699842244604
k__Bacteria.p__Firmicutes.c__Bacilli.o__Bacillales.f__Bacillaceae	Feed	3.35987422266	0.00170110833117
k__Bacteria.p__Firmicutes.c__Bacilli.o__Lactobacillales.f__Streptococcaceae.g__Streptococcus.s__downei	Feed	3.35677600313	0.00157742289813
k__Bacteria.p__Firmicutes.c__Clostridia.o__Clostridiales.f__Family_XI	Feed	3.3530585451	0.0128660761328
k__Bacteria.p__Firmicutes.c__Bacilli.o__Lactobacillales.f__Lactobacillaceae.g__Lactobacillus.s__harbinensis	Feed	3.34192114513	0.00157742289813
k__Bacteria.p__Firmicutes.c__Bacilli.o__Lactobacillales.f__Lactobacillaceae.g__Lactobacillus.s__johnsonii	Feed	3.32896213082	2.4280434042e-05
k__Bacteria.p__Firmicutes.c__Bacilli.o__Lactobacillales.f__Enterococcaceae.g__Enterococcus	Feed	3.32514813168	0.023472619339
k__Bacteria.p__Firmicutes.c__Bacilli.o__Lactobacillales.f__Leuconostocaceae.g__Leuconostoc.s__lactis	Feed	3.31916490892	0.0167342453122
k__Bacteria.p__Firmicutes.c__Clostridia.o__Clostridiales.f__NA.g__Caloramator.s__proteoclasticus	Feed	3.30102974833	3.3135564401e-05
k__Bacteria.p__Proteobacteria.c__Gammaproteobacteria.o__Pseudomonadales	Feed	3.29664108266	0.00731727637495
k__Bacteria.p__Firmicutes.c__Erysipelotrichia.o__Erysipelotrichales.f__Erysipelotrichaceae	Feed	3.25568860839	3.3135564401e-05
k__Bacteria.p__Firmicutes.c__Bacilli.o__Lactobacillales.f__Streptococcaceae.g__Streptococcus	Feed	3.24570747258	9.86582906405e-05
k__Bacteria.p__Firmicutes.c__Erysipelotrichia.o__Erysipelotrichales	Feed	3.24142907567	3.3135564401e-05
k__Bacteria.p__Firmicutes.c__Erysipelotrichia	Feed	3.23722068887	3.3135564401e-05
k__Bacteria.p__Cyanobacteria.c__Chloroplast.o__NA.f__NA.g__Trifolium.s__repens	Feed	3.23047312097	5.03548761309e-06
k__Bacteria.p__Proteobacteria.c__Gammaproteobacteria.o__Pseudomonadales.f__Pseudomonadaceae.g__Pseudomonas	Feed	3.22378634205	0.0408463769795
k__Bacteria.p__Cyanobacteria.c__Chloroplast.o__Boechera_gunnisoniana	Feed	3.21668764501	1.63188391635e-08
k__Bacteria.p__Cyanobacteria.c__Chloroplast.o__Boechera_gunnisoniana.f__Boechera_gunnisoniana.g__Boechera_Brassica.s__gunnisoniana_napus_sp21762	Feed	3.21480636848	1.63188391635e-08
k__Bacteria.p__Cyanobacteria.c__Chloroplast.o__Boechera_gunnisoniana.f__Boechera_gunnisoniana	Feed	3.21365448277	1.63188391635e-08
k__Bacteria.p__Cyanobacteria.c__Chloroplast.o__Boechera_gunnisoniana.f__Boechera_gunnisoniana.g__Boechera_Brassica	Feed	3.21316488998	1.63188391635e-08
k__Bacteria.p__Firmicutes.c__Clostridia.o__Clostridiales.f__NA	Feed	3.20100335548	0.000993431818037
k__Bacteria.p__Cyanobacteria.c__Chloroplast.o__NA.f__NA.g__Trifolium	Feed	3.19629606935	5.03548761309e-06
k__Bacteria.p__Proteobacteria.c__Gammaproteobacteria.o__Enterobacteriales.f__Enterobacteriaceae.g__Pantoea	Feed	3.17190310756	7.86346624667e-09
k__Bacteria.p__Proteobacteria.c__Gammaproteobacteria.o__Pseudomonadales.f__Pseudomonadaceae	Feed	3.1716465255	0.0408463769795
k__Bacteria.p__Fusobacteria.c__Fusobacteriia.o__Fusobacteriales.f__Fusobacteriaceae.g__Fusobacterium	Feed	3.16811997754	9.04393013785e-11
k__Bacteria.p__Fusobacteria.c__Fusobacteriia.o__Fusobacteriales.f__Fusobacteriaceae.g__Fusobacterium.s__sp37464	Feed	3.16678825271	9.04393013785e-11
k__Bacteria.p__Proteobacteria.c__Alphaproteobacteria.o__Rhodobacterales.f__Rhodobacteraceae.g__Paracoccus	Feed	3.16394380685	5.63280157328e-07
k__Bacteria.p__Proteobacteria.c__Alphaproteobacteria.o__Rhodobacterales.f__Rhodobacteraceae.g__Paracoccus.s__carotinifaciens_marcusii	Feed	3.16374191653	5.63280157328e-07
k__Bacteria.p__Fusobacteria.c__Fusobacteriia.o__Fusobacteriales.f__Fusobacteriaceae.g__Psychrilyobacter	Feed	3.16336021321	5.63280157328e-07
k__Bacteria.p__Fusobacteria.c__Fusobacteriia.o__Fusobacteriales.f__Fusobacteriaceae.g__Psychrilyobacter.s__atlanticus	Feed	3.14488815839	5.63280157328e-07
k__Bacteria.p__Firmicutes.c__Bacilli.o__Lactobacillales.f__Lactobacillaceae.g__Lactobacillus.s__vaccinostercus	Feed	3.14332058358	0.00157742289813
k__Bacteria.p__Proteobacteria.c__Alphaproteobacteria.o__Sphingomonadales	Feed	3.13668932878	0.014115159116
k__Bacteria.p__Actinobacteria.c__Actinobacteria.o__Bifidobacteriales.f__Bifidobacteriaceae.g__Bifidobacterium.s__thermacidophilum_thermophilum	Feed	3.13413295144	0.00157742289813
k__Bacteria.p__Proteobacteria.c__Alphaproteobacteria.o__Sphingomonadales.f__Sphingomonadaceae	Feed	3.10297003971	0.014115159116
k__Bacteria.p__Firmicutes.c__Bacilli.o__Lactobacillales.f__Lactobacillaceae.g__Lactobacillus.s__mucosae	Feed	3.09201761649	3.02457171186e-09
k__Bacteria.p__Fusobacteria.c__Fusobacteriia	Feed	3.0919789063	9.04393013785e-11
k__Bacteria.p__Fusobacteria.c__Fusobacteriia.o__Fusobacteriales.f__Fusobacteriaceae	Feed	3.09129361836	9.04393013785e-11
k__Bacteria.p__Fusobacteria.c__Fusobacteriia.o__Fusobacteriales	Feed	3.08922243073	9.04393013785e-11
k__Bacteria.p__Fusobacteria	Feed	3.08879094077	9.04393013785e-11
k__Bacteria.p__Firmicutes.c__Bacilli.o__Bacillales	Feed	3.08798759198	0.00800201329303
k__Bacteria.p__Proteobacteria.c__Gammaproteobacteria.o__Enterobacteriales.f__Enterobacteriaceae.g__Pantoea.s__agglomerans	Feed	3.07510036042	3.3135564401e-05
k__Bacteria.p__Fusobacteria.c__Fusobacteriia.o__Fusobacteriales.f__Fusobacteriaceae.g__Cetobacterium	Feed	3.06283209505	3.3135564401e-05
k__Bacteria.p__Firmicutes.c__Bacilli.o__Bacillales.f__Bacillaceae.g__Bacillus.s__coagulans	Feed	3.04227256443	0.00157742289813
k__Bacteria.p__Fusobacteria.c__Fusobacteriia.o__Fusobacteriales.f__Fusobacteriaceae.g__Cetobacterium.s__somerae	Feed	3.02211702254	3.3135564401e-05
k__Bacteria.p__Firmicutes.c__Erysipelotrichia.o__Erysipelotrichales.f__Erysipelotrichaceae.g__NA.s__sp36726	Feed	3.01817629533	0.00157742289813
k__Bacteria.p__Firmicutes.c__Bacilli.o__Lactobacillales.f__Streptococcaceae.g__Streptococcus.s__salivarius_thermophilus	Feed	2.99556021544	0.000159930683886
k__Bacteria.p__Proteobacteria.c__Gammaproteobacteria.o__Alteromonadales.f__Moritellaceae	Feed	2.91233101608	5.63280157328e-07
k__Bacteria.p__Proteobacteria.c__Gammaproteobacteria.o__Alteromonadales.f__Moritellaceae.g__Moritella	Feed	2.90751334524	5.63280157328e-07
k__Bacteria.p__Firmicutes.c__Bacilli.o__Lactobacillales.f__Lactobacillaceae.g__Lactobacillus.s__reuteri_vaginalis	Feed	2.89457337584	5.63280157328e-07
k__Bacteria.p__Proteobacteria.c__Alphaproteobacteria.o__Rickettsiales.f__Mitochondria.g__NA.s__sp46949	Feed	2.87041794096	7.86346624667e-09

## Sheet: Fasted intestinal mucus
Taxa	Group	LDA value	P value
None.Other	Fasted.InMucus.D0	5.56550637313	0.000536758160696
None.Other.Other.Other	Fasted.InMucus.D0	5.56550637313	0.000536758160696
None.Other.Other	Fasted.InMucus.D0	5.56550637313	0.000536758160696
None	Fasted.InMucus.D0	5.56550637313	0.000536758160696
None.Other.Other.Other.Other.Other.Other	Fasted.InMucus.D0	5.56550637313	0.000536758160696
None.Other.Other.Other.Other.Other	Fasted.InMucus.D0	5.56550637313	0.000536758160696
None.Other.Other.Other.Other	Fasted.InMucus.D0	5.56550637313	0.000536758160696
k__Bacteria.p__Firmicutes.c__Clostridia.o__Clostridiales.f__Peptostreptococcaceae.g__Peptostreptococcus	Fasted.InMucus.D0	3.78366636494	0.0463946970141
k__Bacteria.p__Proteobacteria.c__Gammaproteobacteria.o__Thiotrichales	Fasted.InMucus.D0	3.73673313522	0.00046761935434
k__Bacteria.p__Proteobacteria.c__Gammaproteobacteria.o__Thiotrichales.f__Francisellaceae	Fasted.InMucus.D0	3.73626289906	0.00046761935434
k__Bacteria.p__Proteobacteria.c__Gammaproteobacteria.o__Thiotrichales.f__Francisellaceae.g__Francisella	Fasted.InMucus.D0	3.73540483644	0.00046761935434
k__Bacteria.p__Proteobacteria.c__Gammaproteobacteria.o__Thiotrichales.f__Francisellaceae.g__Francisella.s__philomiragia	Fasted.InMucus.D0	3.73534959584	0.00046761935434
k__Bacteria.p__Firmicutes.c__Bacilli.o__Lactobacillales.f__Leuconostocaceae.g__Leuconostoc.s__lactis	Fasted.InMucus.D0	2.76796193289	0.023472619339
k__Bacteria.p__Firmicutes.c__Clostridia.o__Clostridiales.f__Clostridiaceae.g__Clostridium.s__novyi	Fasted.InMucus.D0	2.60920773006	0.0463946970141
k__Bacteria.p__Firmicutes.c__Bacilli.o__Lactobacillales.f__Lactobacillaceae.g__Lactobacillus.s__fuchuensis	Fasted.InMucus.D0	2.53122562459	0.0100671589477
k__Bacteria.p__Tenericutes.c__Mollicutes.o__Mycoplasmatales	Fasted.InMucus.D12	5.08593199725	0.00931869287476
k__Bacteria.p__Tenericutes	Fasted.InMucus.D12	5.08592363368	0.00931869287476
k__Bacteria.p__Tenericutes.c__Mollicutes.o__Mycoplasmatales.f__Mycoplasmataceae.g__Mycoplasma.s__sp68222	Fasted.InMucus.D12	5.08592135886	0.00931869287476
k__Bacteria.p__Tenericutes.c__Mollicutes.o__Mycoplasmatales.f__Mycoplasmataceae.g__Mycoplasma	Fasted.InMucus.D12	5.0859185522	0.00931869287476
k__Bacteria.p__Tenericutes.c__Mollicutes	Fasted.InMucus.D12	5.08591267272	0.00931869287476
k__Bacteria.p__Tenericutes.c__Mollicutes.o__Mycoplasmatales.f__Mycoplasmataceae	Fasted.InMucus.D12	5.08591209778	0.00931869287476
k__Bacteria.p__Spirochaetae	Fasted.InMucus.D12	4.78069664573	0.01236278439
k__Bacteria.p__Spirochaetae.c__Spirochaetes.o__Spirochaetales.f__Brevinemataceae.g__Brevinema	Fasted.InMucus.D12	4.78069659809	0.01236278439
k__Bacteria.p__Spirochaetae.c__Spirochaetes.o__Spirochaetales.f__Brevinemataceae.g__Brevinema.s__andersonii	Fasted.InMucus.D12	4.7806965543	0.01236278439
k__Bacteria.p__Spirochaetae.c__Spirochaetes.o__Spirochaetales	Fasted.InMucus.D12	4.78069650455	0.01236278439
k__Bacteria.p__Spirochaetae.c__Spirochaetes.o__Spirochaetales.f__Brevinemataceae	Fasted.InMucus.D12	4.78069645992	0.01236278439
k__Bacteria.p__Spirochaetae.c__Spirochaetes	Fasted.InMucus.D12	4.78069611283	0.01236278439
k__Bacteria.p__Firmicutes.c__Bacilli.o__Bacillales.f__Bacillaceae.g__Bacillus	Fasted.InMucus.D12	2.91463843729	0.000209445969235
k__Bacteria.p__Firmicutes.c__Bacilli.o__Lactobacillales.f__Streptococcaceae.g__Streptococcus	Fasted.InMucus.D12	2.77791576613	0.000560317364377
k__Bacteria.p__Actinobacteria.c__Actinobacteria.o__Bifidobacteriales.f__Bifidobacteriaceae.g__Bifidobacterium.s__mongoliense	Fasted.InMucus.D12	2.53941706759	1.51280857402e-05
k__Bacteria.p__Firmicutes.c__Clostridia.o__Clostridiales	Fasted.InMucus.D5	4.86521975138	0.0473458111412
k__Bacteria.p__Firmicutes	Fasted.InMucus.D5	4.8476930091	0.0286745496192
k__Bacteria.p__Firmicutes.c__Clostridia	Fasted.InMucus.D5	4.83538660604	0.0473458111412
k__Bacteria.p__Proteobacteria.c__Gammaproteobacteria.o__Alteromonadales	Fasted.InMucus.D5	3.80313030579	0.00460495549211
k__Bacteria.p__Proteobacteria.c__Gammaproteobacteria.o__Alteromonadales.f__Shewanellaceae	Fasted.InMucus.D5	3.76440936831	0.00209736536938
k__Bacteria.p__Proteobacteria.c__Gammaproteobacteria.o__Alteromonadales.f__Shewanellaceae.g__Shewanella	Fasted.InMucus.D5	3.76430256944	0.00209736536938
k__Bacteria.p__Proteobacteria.c__Gammaproteobacteria.o__Alteromonadales.f__Shewanellaceae.g__Shewanella.s__baltica	Fasted.InMucus.D5	3.75936497217	0.00209736536938
k__Bacteria.p__Proteobacteria.c__Gammaproteobacteria.o__Vibrionales.f__Vibrionaceae.g__Vibrio	Fasted.InMucus.D5	3.71797532478	0.0170064729052
k__Bacteria.p__Proteobacteria.c__Gammaproteobacteria.o__Vibrionales.f__Vibrionaceae	Fasted.InMucus.D5	3.70797405853	8.86778462116e-07
k__Bacteria.p__Proteobacteria.c__Gammaproteobacteria.o__Vibrionales	Fasted.InMucus.D5	3.70767392109	8.86778462116e-07
k__Bacteria.p__Firmicutes.c__Bacilli.o__Bacillales	Fasted.InMucus.D5	3.6840308273	0.0217305905539
k__Bacteria.p__Proteobacteria.c__Gammaproteobacteria.o__Vibrionales.f__Vibrionaceae.g__Vibrio.s__tasmaniensis	Fasted.InMucus.D5	3.37194141031	0.0170064729052
k__Bacteria.p__Verrucomicrobia.c__Verrucomicrobiae	Fasted.InMucus.D5	3.22058111121	0.0170064729052
k__Bacteria.p__Verrucomicrobia.c__Verrucomicrobiae.o__Verrucomicrobiales	Fasted.InMucus.D5	3.05768510595	0.0170064729052
k__Bacteria.p__Proteobacteria.c__Gammaproteobacteria.o__Pseudomonadales.f__Moraxellaceae.g__Acinetobacter	Fasted.InMucus.D5	2.84397267302	0.0277904622801
k__Bacteria.p__Proteobacteria.c__Alphaproteobacteria.o__Rhodobacterales.f__Rhodobacteraceae.g__Paracoccus	Fasted.InMucus.D5	2.83619089142	2.80210786639e-05
k__Bacteria.p__Proteobacteria.c__Gammaproteobacteria.o__Enterobacteriales.f__Enterobacteriaceae	Fasted.InMucus.D5	2.76961045338	0.00917481100346
k__Bacteria.p__Proteobacteria.c__Alphaproteobacteria.o__Rhodobacterales.f__Rhodobacteraceae.g__Paracoccus.s__carotinifaciens_marcusii	Fasted.InMucus.D5	2.75551116151	2.80210786639e-05
k__Bacteria.p__Proteobacteria.c__Gammaproteobacteria.o__Enterobacteriales	Fasted.InMucus.D5	2.74027830676	0.00917481100346
k__Bacteria.p__Cyanobacteria.c__Chloroplast	Feed	5.57697107905	4.50144099533e-06
k__Bacteria.p__Cyanobacteria	Feed	5.57696936628	4.50144099533e-06
k__Bacteria	Feed	5.56550637313	0.000536758160696
k__Bacteria.p__Cyanobacteria.c__Chloroplast.o__NA.f__NA	Feed	5.55376395578	9.22078441589e-07
k__Bacteria.p__Cyanobacteria.c__Chloroplast.o__NA	Feed	5.55376390214	9.22078441589e-07
k__Bacteria.p__Cyanobacteria.c__Chloroplast.o__NA.f__NA.g__NA	Feed	5.47180173009	1.5275033695e-06
k__Bacteria.p__Cyanobacteria.c__Chloroplast.o__NA.f__NA.g__NA.s__NA	Feed	5.47163816373	1.5275033695e-06
k__Bacteria.p__Proteobacteria.c__Alphaproteobacteria.o__Rickettsiales	Feed	4.81647293231	2.44536131322e-05
k__Bacteria.p__Proteobacteria.c__Alphaproteobacteria.o__Rickettsiales.f__Mitochondria	Feed	4.81646653919	2.44536131322e-05
k__Bacteria.p__Proteobacteria.c__Alphaproteobacteria	Feed	4.81152499916	0.000381671357188
k__Bacteria.p__Proteobacteria	Feed	4.78763784821	0.00421650030852
k__Bacteria.p__Proteobacteria.c__Alphaproteobacteria.o__Rickettsiales.f__Mitochondria.g__Arundo_Oryza_meyeriana	Feed	4.7434327362	1.21197756565e-06
k__Bacteria.p__Proteobacteria.c__Alphaproteobacteria.o__Rickettsiales.f__Mitochondria.g__Arundo_Oryza_meyeriana.s__NA	Feed	4.74342993059	1.21197756565e-06
k__Bacteria.p__Firmicutes.c__Bacilli.o__Lactobacillales	Feed	4.64893254961	3.07276868946e-05
k__Bacteria.p__Firmicutes.c__Bacilli	Feed	4.60654629608	0.00142498530932
k__Bacteria.p__Cyanobacteria.c__Chloroplast.o__NA.f__NA.g__Sugarcane.s__phytoplasma	Feed	4.52586903711	1.17933191337e-07
k__Bacteria.p__Cyanobacteria.c__Chloroplast.o__NA.f__NA.g__Sugarcane	Feed	4.52586878794	1.17933191337e-07
k__Bacteria.p__Firmicutes.c__Bacilli.o__Lactobacillales.f__Lactobacillaceae	Feed	4.45762633916	1.43364364744e-06
k__Bacteria.p__Cyanobacteria.c__Chloroplast.o__NA.f__NA.g__Helianthus.s__annuus	Feed	4.43920784553	9.04393013785e-11
k__Bacteria.p__Cyanobacteria.c__Chloroplast.o__NA.f__NA.g__Helianthus	Feed	4.43920093122	9.04393013785e-11
k__Bacteria.p__Firmicutes.c__Bacilli.o__Lactobacillales.f__Lactobacillaceae.g__Lactobacillus	Feed	4.42975406996	1.43364364744e-06
k__Bacteria.p__Firmicutes.c__Bacilli.o__Lactobacillales.f__Lactobacillaceae.g__Lactobacillus.s__sakei	Feed	4.23950250992	0.0167342453122
k__Bacteria.p__Cyanobacteria.c__Chloroplast.o__Lathyrus_sativus.f__Lathyrus_sativus.g__NA.s__sp21976	Feed	4.21202694704	9.04393013785e-11
k__Bacteria.p__Cyanobacteria.c__Chloroplast.o__Lathyrus_sativus.f__Lathyrus_sativus.g__NA	Feed	4.21202014311	9.04393013785e-11
k__Bacteria.p__Cyanobacteria.c__Chloroplast.o__Lathyrus_sativus.f__Lathyrus_sativus	Feed	4.21198479604	9.04393013785e-11
k__Bacteria.p__Cyanobacteria.c__Chloroplast.o__Lathyrus_sativus	Feed	4.21185309425	9.04393013785e-11
k__Bacteria.p__Firmicutes.c__Bacilli.o__Lactobacillales.f__Leuconostocaceae	Feed	4.0642338268	2.51299448546e-05
k__Bacteria.p__Proteobacteria.c__Gammaproteobacteria.o__Enterobacteriales.f__Enterobacteriaceae.g__Pantoea.s__agglomerans	Feed	4.05924074211	3.3135564401e-05
k__Bacteria.p__Firmicutes.c__Bacilli.o__Lactobacillales.f__Streptococcaceae.g__Streptococcus.s__downei	Feed	4.05183604817	0.00157742289813
k__Bacteria.p__Proteobacteria.c__Alphaproteobacteria.o__Rickettsiales.f__Mitochondria.g__NA	Feed	4.00852830718	8.88251731606e-06
k__Bacteria.p__Firmicutes.c__Bacilli.o__Lactobacillales.f__Lactobacillaceae.g__Lactobacillus.s__salivarius	Feed	4.00454714695	3.87971390507e-08
k__Bacteria.p__Firmicutes.c__Erysipelotrichia.o__Erysipelotrichales.f__Erysipelotrichaceae.g__NA	Feed	3.97728165422	0.00157742289813
k__Bacteria.p__Firmicutes.c__Bacilli.o__Lactobacillales.f__Lactobacillaceae.g__Lactobacillus.s__harbinensis	Feed	3.95601342868	0.00157742289813
k__Bacteria.p__Firmicutes.c__Bacilli.o__Lactobacillales.f__Leuconostocaceae.g__Leuconostoc	Feed	3.93573861369	3.27212007555e-05
k__Bacteria.p__Proteobacteria.c__Alphaproteobacteria.o__Rickettsiales.f__Mitochondria.g__NA.s__sp46933	Feed	3.87714818056	1.1252586781e-08
k__Bacteria.p__Firmicutes.c__Bacilli.o__Lactobacillales.f__Leuconostocaceae.g__Leuconostoc.s__citreum_holzapfelii	Feed	3.8762051327	4.23595152224e-05
k__Bacteria.p__Firmicutes.c__Bacilli.o__Lactobacillales.f__Lactobacillaceae.g__Lactobacillus.s__delbrueckii	Feed	3.86508526914	1.59476479685e-06
k__Bacteria.p__Proteobacteria.c__Alphaproteobacteria.o__Sphingomonadales.f__Sphingomonadaceae.g__Sphingomonas.s__aerolata_faeni_ginsenosidivorax	Feed	3.85786967073	0.00157742289813
k__Bacteria.p__Firmicutes.c__Erysipelotrichia.o__Erysipelotrichales	Feed	3.84282696162	3.3135564401e-05
k__Bacteria.p__Firmicutes.c__Erysipelotrichia	Feed	3.83074419623	3.3135564401e-05
k__Bacteria.p__Firmicutes.c__Bacilli.o__Bacillales.f__Bacillaceae.g__Ureibacillus	Feed	3.82596093622	0.00157742289813
k__Bacteria.p__Firmicutes.c__Bacilli.o__Bacillales.f__Bacillaceae.g__Anoxybacillus	Feed	3.80624025891	0.00157742289813
k__Bacteria.p__Proteobacteria.c__Gammaproteobacteria.o__Enterobacteriales.f__Enterobacteriaceae.g__Pantoea.s__vagans	Feed	3.80425618219	0.023472619339
k__Bacteria.p__Firmicutes.c__Erysipelotrichia.o__Erysipelotrichales.f__Erysipelotrichaceae.g__NA.s__sp36726	Feed	3.79257194681	0.00157742289813
k__Bacteria.p__Firmicutes.c__Bacilli.o__Bacillales.f__Bacillaceae.g__Bacillus.s__coagulans	Feed	3.78565305721	0.00157742289813
k__Bacteria.p__Firmicutes.c__Bacilli.o__Bacillales.f__Bacillaceae.g__Ureibacillus.s__composti	Feed	3.78494968441	0.00157742289813
k__Bacteria.p__Firmicutes.c__Erysipelotrichia.o__Erysipelotrichales.f__Erysipelotrichaceae	Feed	3.77217177697	3.3135564401e-05
k__Bacteria.p__Cyanobacteria.c__Chloroplast.o__NA.f__NA.g__NA.s__aestivum	Feed	3.74640837851	0.00157742289813
k__Bacteria.p__Firmicutes.c__Bacilli.o__Lactobacillales.f__Enterococcaceae.g__Enterococcus.s__cecorum	Feed	3.70270732057	0.00157742289813
k__Bacteria.p__Firmicutes.c__Bacilli.o__Lactobacillales.f__Streptococcaceae	Feed	3.62228668975	0.000155434918248
k__Bacteria.p__Proteobacteria.c__Gammaproteobacteria.o__Vibrionales.f__Vibrionaceae.g__Photobacterium	Feed	3.62136591696	9.04393013785e-11
k__Bacteria.p__Proteobacteria.c__Alphaproteobacteria.o__Rickettsiales.f__Mitochondria.g__NA.s__NA	Feed	3.61912285796	3.3135564401e-05
k__Bacteria.p__Firmicutes.c__Bacilli.o__Bacillales.f__Bacillaceae.g__Anoxybacillus.s__flavithermus	Feed	3.61584650324	0.00157742289813
k__Bacteria.p__Proteobacteria.c__Gammaproteobacteria.o__Vibrionales.f__Vibrionaceae.g__Photobacterium.s__kishitanii	Feed	3.60238394678	9.04393013785e-11
k__Bacteria.p__Firmicutes.c__Bacilli.o__Lactobacillales.f__Streptococcaceae.g__Lactococcus	Feed	3.57468839285	3.84306297851e-06
k__Bacteria.p__Proteobacteria.c__Gammaproteobacteria.o__Alteromonadales.f__Moritellaceae	Feed	3.54908241247	5.63280157328e-07
k__Bacteria.p__Firmicutes.c__Bacilli.o__Bacillales.f__Bacillaceae.g__Bacillus.s__thermocloacae	Feed	3.52748545719	0.00157742289813
k__Bacteria.p__Firmicutes.c__Bacilli.o__Lactobacillales.f__Leuconostocaceae.g__Weissella.s__cibaria_confusa	Feed	3.51164916674	2.17075232113e-06
k__Bacteria.p__Firmicutes.c__Clostridia.o__Clostridiales.f__Family_XI.g__Tepidimicrobium	Feed	3.50843425913	9.04393013785e-11
k__Bacteria.p__Firmicutes.c__Bacilli.o__Lactobacillales.f__Leuconostocaceae.g__Weissella	Feed	3.50664704824	2.17075232113e-06
k__Bacteria.p__Firmicutes.c__Bacilli.o__Lactobacillales.f__Streptococcaceae.g__Lactococcus.s__lactis	Feed	3.47464253363	2.04640321672e-06
k__Bacteria.p__Firmicutes.c__Bacilli.o__Lactobacillales.f__Enterococcaceae.g__Vagococcus.s__fessus	Feed	3.45362432561	0.00157742289813
k__Bacteria.p__Firmicutes.c__Bacilli.o__Lactobacillales.f__Lactobacillaceae.g__Lactobacillus.s__fermentum	Feed	3.43561375955	1.1859698982e-06
k__Bacteria.p__Proteobacteria.c__Alphaproteobacteria.o__Rickettsiales.f__Mitochondria.g__NA.s__arietinum	Feed	3.43260150048	1.65995514268e-09
k__Bacteria.p__Proteobacteria.c__Gammaproteobacteria.o__Alteromonadales.f__Moritellaceae.g__Moritella	Feed	3.43024617863	5.63280157328e-07
k__Bacteria.p__Firmicutes.c__Bacilli.o__Lactobacillales.f__Lactobacillaceae.g__Lactobacillus.s__NA	Feed	3.41770970556	5.02970450291e-07
k__Bacteria.p__Fusobacteria.c__Fusobacteriia.o__Fusobacteriales.f__Fusobacteriaceae.g__Cetobacterium	Feed	3.41371988286	3.3135564401e-05
k__Bacteria.p__Firmicutes.c__Clostridia.o__Clostridiales.f__Family_XI.g__Tepidimicrobium.s__sp31361	Feed	3.40417205113	9.04393013785e-11
k__Bacteria.p__Firmicutes.c__Clostridia.o__Clostridiales.f__Peptostreptococcaceae	Feed	3.40226013238	9.11418427033e-05
k__Bacteria.p__Firmicutes.c__Clostridia.o__Clostridiales.f__Peptostreptococcaceae.g__Terrisporobacter.s__sp34390_sp34393	Feed	3.38406691723	7.89673412968e-05
k__Bacteria.p__Firmicutes.c__Clostridia.o__Clostridiales.f__Peptostreptococcaceae.g__Terrisporobacter	Feed	3.38339182564	7.89673412968e-05
k__Bacteria.p__Firmicutes.c__Clostridia.o__Clostridiales.f__Family_XI	Feed	3.33889060524	1.31394262401e-07
k__Bacteria.p__Firmicutes.c__Bacilli.o__Lactobacillales.f__Lactobacillaceae.g__Lactobacillus.s__vaccinostercus	Feed	3.33878798025	0.0198817200988
k__Bacteria.p__Cyanobacteria.c__Chloroplast.o__Glycine_soja.f__Glycine_soja.g__Glycine	Feed	3.3351017202	5.07525288005e-08
k__Bacteria.p__Cyanobacteria.c__Chloroplast.o__Glycine_soja.f__Glycine_soja	Feed	3.3255369535	5.07525288005e-08
k__Bacteria.p__Cyanobacteria.c__Chloroplast.o__Glycine_soja	Feed	3.32370922314	5.07525288005e-08
k__Bacteria.p__Cyanobacteria.c__Chloroplast.o__Glycine_soja.f__Glycine_soja.g__Glycine.s__soja	Feed	3.32280121044	5.07525288005e-08
k__Bacteria.p__Firmicutes.c__Bacilli.o__Lactobacillales.f__Lactobacillaceae.g__Lactobacillus.s__porcinae	Feed	3.27068381695	9.04393013785e-11
k__Bacteria.p__Firmicutes.c__Bacilli.o__Bacillales.f__Bacillaceae.g__Bacillus.s__sp25944	Feed	3.26924180049	0.0167342453122
k__Bacteria.p__Firmicutes.c__Bacilli.o__Lactobacillales.f__Lactobacillaceae.g__Pediococcus.s__argentinicus	Feed	3.26348882127	1.11409810369e-06
k__Bacteria.p__Firmicutes.c__Bacilli.o__Lactobacillales.f__Lactobacillaceae.g__Pediococcus	Feed	3.26132017148	1.11409810369e-06
k__Bacteria.p__Firmicutes.c__Bacilli.o__Lactobacillales.f__Lactobacillaceae.g__Lactobacillus.s__amylolyticus	Feed	3.25866432449	9.04393013785e-11
k__Bacteria.p__Fusobacteria.c__Fusobacteriia.o__Fusobacteriales.f__Fusobacteriaceae.g__Cetobacterium.s__somerae	Feed	3.25812880634	3.3135564401e-05
k__Bacteria.p__Firmicutes.c__Bacilli.o__Lactobacillales.f__Enterococcaceae.g__Vagococcus	Feed	3.24632144126	3.3135564401e-05
k__Bacteria.p__Firmicutes.c__Clostridia.o__Clostridiales.f__NA.g__Caloramator	Feed	3.24287101016	0.000993431818037
k__Bacteria.p__Firmicutes.c__Bacilli.o__Lactobacillales.f__Lactobacillaceae.g__Lactobacillus.s__mucosae	Feed	3.22326548721	9.04393013785e-11
k__Bacteria.p__Firmicutes.c__Bacilli.o__Lactobacillales.f__Lactobacillaceae.g__Lactobacillus.s__johnsonii	Feed	3.21476275187	1.65995514268e-09
k__Bacteria.p__Proteobacteria.c__Gammaproteobacteria.o__Alteromonadales.f__Moritellaceae.g__Moritella.s__dasanensis	Feed	3.20390710624	3.3135564401e-05
k__Bacteria.p__Cyanobacteria.c__Chloroplast.o__Boechera_gunnisoniana	Feed	3.20265534353	9.04393013785e-11
k__Bacteria.p__Fusobacteria.c__Fusobacteriia.o__Fusobacteriales.f__Fusobacteriaceae.g__Fusobacterium	Feed	3.19079071658	9.04393013785e-11
k__Bacteria.p__Cyanobacteria.c__Chloroplast.o__Boechera_gunnisoniana.f__Boechera_gunnisoniana	Feed	3.18695125826	9.04393013785e-11
k__Bacteria.p__Cyanobacteria.c__Chloroplast.o__Boechera_gunnisoniana.f__Boechera_gunnisoniana.g__Boechera_Brassica	Feed	3.17691889009	9.04393013785e-11
k__Bacteria.p__Cyanobacteria.c__Chloroplast.o__Boechera_gunnisoniana.f__Boechera_gunnisoniana.g__Boechera_Brassica.s__gunnisoniana_napus_sp21762	Feed	3.17594083515	9.04393013785e-11
k__Bacteria.p__Fusobacteria	Feed	3.16709956566	2.24401912579e-09
k__Bacteria.p__Actinobacteria.c__Actinobacteria.o__Bifidobacteriales.f__Bifidobacteriaceae.g__Bifidobacterium.s__thermacidophilum_thermophilum	Feed	3.14524735825	0.023472619339
k__Bacteria.p__Firmicutes.c__Bacilli.o__Bacillales.f__Bacillaceae	Feed	3.13215014106	1.57309114414e-05
k__Bacteria.p__Firmicutes.c__Bacilli.o__Lactobacillales.f__Lactobacillaceae.g__Lactobacillus.s__helveticus	Feed	3.12968772857	5.07525288005e-08
k__Bacteria.p__Fusobacteria.c__Fusobacteriia	Feed	3.11597486829	2.24401912579e-09
k__Bacteria.p__Fusobacteria.c__Fusobacteriia.o__Fusobacteriales.f__Fusobacteriaceae.g__Psychrilyobacter.s__atlanticus	Feed	3.11441238386	5.63280157328e-07
k__Bacteria.p__Fusobacteria.c__Fusobacteriia.o__Fusobacteriales.f__Fusobacteriaceae	Feed	3.11107729394	9.04393013785e-11
k__Bacteria.p__Fusobacteria.c__Fusobacteriia.o__Fusobacteriales.f__Fusobacteriaceae.g__Fusobacterium.s__sp37464	Feed	3.10320698575	9.04393013785e-11
k__Bacteria.p__Firmicutes.c__Bacilli.o__Lactobacillales.f__Lactobacillaceae.g__Lactobacillus.s__curvatus	Feed	3.08352505	3.3135564401e-05
k__Bacteria.p__Firmicutes.c__Bacilli.o__Lactobacillales.f__Lactobacillaceae.g__Lactobacillus.s__ingluviei	Feed	3.06597707183	9.04393013785e-11
k__Bacteria.p__Proteobacteria.c__Alphaproteobacteria.o__Sphingomonadales.f__Sphingomonadaceae.g__Sphingomonas	Feed	3.06042803406	0.0198817200988
k__Bacteria.p__Fusobacteria.c__Fusobacteriia.o__Fusobacteriales	Feed	3.05632643644	2.24401912579e-09
k__Bacteria.p__Firmicutes.c__Clostridia.o__Clostridiales.f__NA.g__Caloramator.s__proteoclasticus	Feed	3.05122367673	0.000993431818037
k__Bacteria.p__Proteobacteria.c__Gammaproteobacteria.o__Enterobacteriales.f__Enterobacteriaceae.g__Pantoea	Feed	3.03577073071	5.89462450645e-07
k__Bacteria.p__Firmicutes.c__Clostridia.o__Clostridiales.f__Clostridiaceae.g__Clostridium.s__thermopalmarium	Feed	3.02661132283	7.86346624667e-09
k__Bacteria.p__Firmicutes.c__Bacilli.o__Lactobacillales.f__Leuconostocaceae.g__Leuconostoc.s__pseudomesenteroides	Feed	3.02642155291	5.07525288005e-08
k__Bacteria.p__Firmicutes.c__Clostridia.o__Clostridiales.f__Clostridiaceae.g__Clostridium.s__septicum	Feed	3.00205821397	7.86346624667e-09
k__Bacteria.p__Cyanobacteria.c__Chloroplast.o__NA.f__NA.g__Trifolium.s__repens	Feed	2.97850663247	4.06451206026e-09
k__Bacteria.p__Fusobacteria.c__Fusobacteriia.o__Fusobacteriales.f__Fusobacteriaceae.g__Psychrilyobacter	Feed	2.9746057849	5.63280157328e-07
k__Bacteria.p__Cyanobacteria.c__Chloroplast.o__NA.f__NA.g__Trifolium	Feed	2.96660762879	4.06451206026e-09
k__Bacteria.p__Firmicutes.c__Bacilli.o__Lactobacillales.f__Streptococcaceae.g__Lactococcus.s__sp29466	Feed	2.96247860728	2.16837459902e-07
k__Bacteria.p__Firmicutes.c__Bacilli.o__Bacillales.f__Bacillaceae.g__Geobacillus.s__caldoxylosilyticus_toebii	Feed	2.93985785808	5.44578162297e-09
k__Bacteria.p__Firmicutes.c__Clostridia.o__Clostridiales.f__Family_XI.g__Anaerosalibacter.s__bizertensis	Feed	2.91791822399	0.00425018328484
k__Bacteria.p__Firmicutes.c__Bacilli.o__Lactobacillales.f__Lactobacillaceae.g__Lactobacillus.s__pontis	Feed	2.91782717201	7.12786407198e-07
k__Bacteria.p__Firmicutes.c__Clostridia.o__Clostridiales.f__Family_XI.g__Anaerosalibacter	Feed	2.91422990466	0.00425018328484
k__Bacteria.p__Firmicutes.c__Bacilli.o__Bacillales.f__Bacillaceae.g__Bacillus.s__smithii	Feed	2.89843650953	5.63280157328e-07
k__Bacteria.p__Firmicutes.c__Bacilli.o__Lactobacillales.f__Leuconostocaceae.g__Leuconostoc.s__palmae	Feed	2.89598770293	2.17540286389e-05
k__Bacteria.p__Firmicutes.c__Bacilli.o__Lactobacillales.f__Lactobacillaceae.g__Lactobacillus.s__reuteri_vaginalis	Feed	2.84491093527	5.63280157328e-07
k__Bacteria.p__Firmicutes.c__Bacilli.o__Bacillales.f__Bacillaceae.g__Geobacillus	Feed	2.83806619426	5.44578162297e-09
k__Bacteria.p__Proteobacteria.c__Alphaproteobacteria.o__Rickettsiales.f__Mitochondria.g__NA.s__sp46949	Feed	2.80237660438	7.86346624667e-09
k__Bacteria.p__Firmicutes.c__Bacilli.o__Lactobacillales.f__Streptococcaceae.g__Streptococcus.s__equinus_infantarius_lutetiensis	Feed	2.79577312249	1.03997313216e-07
k__Bacteria.p__Firmicutes.c__Bacilli.o__Lactobacillales.f__Enterococcaceae	Feed	2.78462268277	0.000196814369375
k__Bacteria.p__Firmicutes.c__Clostridia.o__Clostridiales.f__Clostridiaceae.g__Clostridium	Feed	2.77810283062	0.00013417774727
k__Bacteria.p__Firmicutes.c__Bacilli.o__Lactobacillales.f__Streptococcaceae.g__Streptococcus.s__salivarius_thermophilus	Feed	2.77591389855	0.000108826396597
k__Bacteria.p__Firmicutes.c__Clostridia.o__Clostridiales.f__Clostridiaceae	Feed	2.69786632785	0.00114089404733
k__Bacteria.p__Firmicutes.c__Bacilli.o__Lactobacillales.f__Lactobacillaceae.g__Lactobacillus.s__casei_paracasei	Feed	2.69321433377	3.3135564401e-05
k__Bacteria.p__Firmicutes.c__Clostridia.o__Clostridiales.f__NA	Feed	2.67317971027	0.00915658971003
k__Bacteria.p__Actinobacteria.c__Actinobacteria.o__Bifidobacteriales.f__Bifidobacteriaceae	Feed	2.63511755972	3.65766803674e-06
k__Bacteria.p__Actinobacteria.c__Actinobacteria.o__Bifidobacteriales.f__Bifidobacteriaceae.g__Bifidobacterium	Feed	2.57327188773	3.65766803674e-06
k__Bacteria.p__Actinobacteria.c__Actinobacteria.o__Bifidobacteriales	Feed	2.57199354406	3.65766803674e-06

## Sheet: Control intestinal mucus
Taxa	Group	LDA value	P value
k__Bacteria.p__Firmicutes	Control.InMucus.D0	4.80384421292	0.00451799075073
k__Bacteria.p__Firmicutes.c__Bacilli.o__Bacillales.f__Staphylococcaceae.g__Staphylococcus.s__capitis_caprae_epidermidis	Control.InMucus.D0	3.29285543657	0.0170064729052
k__Bacteria.p__Firmicutes.c__Bacilli.o__Bacillales	Control.InMucus.D0	3.20861602624	0.000154302138302
k__Bacteria.p__Firmicutes.c__Bacilli.o__Bacillales.f__Staphylococcaceae	Control.InMucus.D0	3.19004721956	0.0248212362407
k__Bacteria.p__Firmicutes.c__Bacilli.o__Bacillales.f__Staphylococcaceae.g__Staphylococcus	Control.InMucus.D0	3.17077232537	0.0248212362407
k__Bacteria.p__Bacteroidetes.c__Sphingobacteriia.o__Sphingobacteriales.f__Saprospiraceae.g__NA	Control.InMucus.D0	3.00705219825	0.000279219114095
k__Bacteria.p__Proteobacteria.c__Alphaproteobacteria.o__Rhodobacterales.f__Rhodobacteraceae	Control.InMucus.D0	2.99770242942	0.000433025528646
k__Bacteria.p__Proteobacteria.c__Alphaproteobacteria.o__Rhodobacterales	Control.InMucus.D0	2.99718208763	0.000433025528646
k__Bacteria.p__Proteobacteria.c__Alphaproteobacteria.o__Rhodobacterales.f__Rhodobacteraceae.g__Litoreibacter	Control.InMucus.D0	2.98273491207	0.0237539079402
k__Bacteria.p__Proteobacteria.c__Alphaproteobacteria.o__Rhodobacterales.f__Rhodobacteraceae.g__Litoreibacter.s__albidus_halocynthiae_janthinus	Control.InMucus.D0	2.97747256605	0.0237539079402
k__Bacteria.p__Proteobacteria.c__Alphaproteobacteria.o__Rhodobacterales.f__Rhodobacteraceae.g__Rhodobacter	Control.InMucus.D0	2.9635846069	0.00232710734242
k__Bacteria.p__Bacteroidetes.c__Cytophagia.o__Cytophagales.f__Cytophagaceae.g__Leadbetterella.s__sp15250	Control.InMucus.D0	2.96288127855	0.00463844314517
k__Bacteria.p__Proteobacteria.c__Gammaproteobacteria.o__Pseudomonadales.f__Moraxellaceae.g__Acinetobacter	Control.InMucus.D0	2.94780283213	0.0248212362407
k__Bacteria.p__Proteobacteria.c__Alphaproteobacteria.o__Rhodobacterales.f__Rhodobacteraceae.g__Rhodobacter.s__sp44958	Control.InMucus.D0	2.88296042674	0.00463844314517
k__Bacteria.p__Bacteroidetes.c__Sphingobacteriia.o__Sphingobacteriales.f__Saprospiraceae.g__NA.s__sp19043	Control.InMucus.D0	2.87720151545	0.000279219114095
k__Bacteria.p__Bacteroidetes.c__Sphingobacteriia.o__Sphingobacteriales.f__Saprospiraceae	Control.InMucus.D0	2.80995306308	0.000279219114095
k__Bacteria.p__Bacteroidetes.c__Cytophagia	Control.InMucus.D0	2.7912822833	0.00829172800997
k__Bacteria.p__Bacteroidetes.c__Cytophagia.o__Cytophagales.f__Cytophagaceae.g__Leadbetterella	Control.InMucus.D0	2.73748295685	0.00463844314517
k__Bacteria.p__Bacteroidetes.c__Cytophagia.o__Cytophagales	Control.InMucus.D0	2.64993257248	0.00829172800997
k__Bacteria.p__Bacteroidetes	Control.InMucus.D0	2.63919131231	0.0187660581391
k__Bacteria.p__Firmicutes.c__Bacilli.o__Lactobacillales.f__Enterococcaceae.g__Vagococcus	Control.InMucus.D0	2.63764276791	0.00774934406439
k__Bacteria.p__Tenericutes.c__Mollicutes.o__Mycoplasmatales.f__Mycoplasmataceae	Control.InMucus.D12	4.90634173071	0.00240051491963
k__Bacteria.p__Tenericutes	Control.InMucus.D12	4.90633447329	0.00240051491963
k__Bacteria.p__Tenericutes.c__Mollicutes.o__Mycoplasmatales.f__Mycoplasmataceae.g__Mycoplasma.s__sp68222	Control.InMucus.D12	4.90633334056	0.00240051491963
k__Bacteria.p__Tenericutes.c__Mollicutes.o__Mycoplasmatales	Control.InMucus.D12	4.90632484736	0.00240051491963
k__Bacteria.p__Tenericutes.c__Mollicutes.o__Mycoplasmatales.f__Mycoplasmataceae.g__Mycoplasma	Control.InMucus.D12	4.90631775824	0.00240051491963
k__Bacteria.p__Tenericutes.c__Mollicutes	Control.InMucus.D12	4.90630854313	0.00240051491963
k__Bacteria.p__Proteobacteria.c__Gammaproteobacteria.o__Alteromonadales	Control.InMucus.D12	2.69044655232	0.00748388767731
k__Bacteria.p__Bacteroidetes.c__Sphingobacteriia.o__Sphingobacteriales	Control.InMucus.D12	2.57909980358	0.00232710734242
k__Bacteria.p__Bacteroidetes.c__Sphingobacteriia	Control.InMucus.D12	2.47080802464	0.00232710734242
None.Other.Other.Other	Control.InMucus.D5	5.59274695038	0.000963152243594
None.Other.Other.Other.Other.Other	Control.InMucus.D5	5.59274695038	0.000963152243594
None	Control.InMucus.D5	5.59274695038	0.000963152243594
None.Other.Other.Other.Other.Other.Other	Control.InMucus.D5	5.59274695038	0.000963152243594
None.Other.Other.Other.Other	Control.InMucus.D5	5.59274695038	0.000963152243594
None.Other.Other	Control.InMucus.D5	5.59274695038	0.000963152243594
None.Other	Control.InMucus.D5	5.59274695038	0.000963152243594
k__Bacteria	Feed	5.59274695038	0.000963152243594
k__Bacteria.p__Cyanobacteria.c__Chloroplast	Feed	5.58178532566	2.06873236534e-05
k__Bacteria.p__Cyanobacteria	Feed	5.58178407109	2.39042156895e-05
k__Bacteria.p__Cyanobacteria.c__Chloroplast.o__NA.f__NA	Feed	5.55923467077	1.56143036595e-05
k__Bacteria.p__Cyanobacteria.c__Chloroplast.o__NA	Feed	5.55923417239	1.56143036595e-05
k__Bacteria.p__Cyanobacteria.c__Chloroplast.o__NA.f__NA.g__NA	Feed	5.47973838095	2.46752575203e-06
k__Bacteria.p__Cyanobacteria.c__Chloroplast.o__NA.f__NA.g__NA.s__NA	Feed	5.4795554944	2.46752575203e-06
k__Bacteria.p__Proteobacteria.c__Alphaproteobacteria.o__Rickettsiales.f__Mitochondria	Feed	4.8069604171	6.55650494996e-06
k__Bacteria.p__Proteobacteria.c__Alphaproteobacteria.o__Rickettsiales	Feed	4.80696008631	6.55650494996e-06
k__Bacteria.p__Proteobacteria.c__Alphaproteobacteria	Feed	4.8045851911	5.71289889045e-05
k__Bacteria.p__Proteobacteria	Feed	4.798104696	0.00276616186917
k__Bacteria.p__Proteobacteria.c__Alphaproteobacteria.o__Rickettsiales.f__Mitochondria.g__Arundo_Oryza_meyeriana.s__NA	Feed	4.72884342145	4.99081031949e-06
k__Bacteria.p__Proteobacteria.c__Alphaproteobacteria.o__Rickettsiales.f__Mitochondria.g__Arundo_Oryza_meyeriana	Feed	4.72884261197	4.99081031949e-06
k__Bacteria.p__Firmicutes.c__Bacilli	Feed	4.63079269659	0.000532870384812
k__Bacteria.p__Firmicutes.c__Bacilli.o__Lactobacillales	Feed	4.61994717526	0.000490749868862
k__Bacteria.p__Cyanobacteria.c__Chloroplast.o__NA.f__NA.g__Sugarcane	Feed	4.50945304464	1.14772774944e-06
k__Bacteria.p__Cyanobacteria.c__Chloroplast.o__NA.f__NA.g__Sugarcane.s__phytoplasma	Feed	4.50945290014	1.14772774944e-06
k__Bacteria.p__Cyanobacteria.c__Chloroplast.o__NA.f__NA.g__Helianthus.s__annuus	Feed	4.44259536825	9.04393013785e-11
k__Bacteria.p__Cyanobacteria.c__Chloroplast.o__NA.f__NA.g__Helianthus	Feed	4.4425862235	9.04393013785e-11
k__Bacteria.p__Firmicutes.c__Bacilli.o__Lactobacillales.f__Lactobacillaceae	Feed	4.42911388238	0.000220328268952
k__Bacteria.p__Firmicutes.c__Bacilli.o__Lactobacillales.f__Lactobacillaceae.g__Lactobacillus	Feed	4.40275698207	0.000147654567374
k__Bacteria.p__Cyanobacteria.c__Chloroplast.o__Lathyrus_sativus.f__Lathyrus_sativus	Feed	4.20549789398	9.04393013785e-11
k__Bacteria.p__Cyanobacteria.c__Chloroplast.o__Lathyrus_sativus	Feed	4.2052848671	9.04393013785e-11
k__Bacteria.p__Cyanobacteria.c__Chloroplast.o__Lathyrus_sativus.f__Lathyrus_sativus.g__NA	Feed	4.20524112875	9.04393013785e-11
k__Bacteria.p__Cyanobacteria.c__Chloroplast.o__Lathyrus_sativus.f__Lathyrus_sativus.g__NA.s__sp21976	Feed	4.20524019436	9.04393013785e-11
k__Bacteria.p__Firmicutes.c__Bacilli.o__Lactobacillales.f__Leuconostocaceae.g__Leuconostoc.s__pseudomesenteroides	Feed	4.09531900466	1.65995514268e-09
k__Bacteria.p__Firmicutes.c__Bacilli.o__Lactobacillales.f__Leuconostocaceae	Feed	4.02918466766	0.000178768706533
k__Bacteria.p__Proteobacteria.c__Alphaproteobacteria.o__Rickettsiales.f__Mitochondria.g__NA	Feed	4.02346509835	1.63188391635e-08
k__Bacteria.p__Firmicutes.c__Bacilli.o__Lactobacillales.f__Lactobacillaceae.g__Lactobacillus.s__salivarius	Feed	3.97679265422	1.06491426006e-07
k__Bacteria.p__Firmicutes.c__Bacilli.o__Lactobacillales.f__Leuconostocaceae.g__Leuconostoc	Feed	3.89923091384	0.000120636872978
k__Bacteria.p__Firmicutes.c__Erysipelotrichia.o__Erysipelotrichales.f__Erysipelotrichaceae.g__NA	Feed	3.89855347207	0.00157742289813
k__Bacteria.p__Proteobacteria.c__Alphaproteobacteria.o__Rickettsiales.f__Mitochondria.g__NA.s__sp46933	Feed	3.89751861649	1.63188391635e-08
k__Bacteria.p__Firmicutes.c__Bacilli.o__Lactobacillales.f__Lactobacillaceae.g__Lactobacillus.s__delbrueckii	Feed	3.84069949695	2.19093744516e-05
k__Bacteria.p__Firmicutes.c__Bacilli.o__Lactobacillales.f__Leuconostocaceae.g__Leuconostoc.s__citreum_holzapfelii	Feed	3.83883963594	5.36211891139e-05
k__Bacteria.p__Proteobacteria.c__Gammaproteobacteria.o__Alteromonadales.f__Moritellaceae.g__Moritella	Feed	3.78323630309	5.63280157328e-07
k__Bacteria.p__Firmicutes.c__Bacilli.o__Lactobacillales.f__Leuconostocaceae.g__Leuconostoc.s__lactis	Feed	3.77658855935	0.00157742289813
k__Bacteria.p__Proteobacteria.c__Gammaproteobacteria.o__Enterobacteriales.f__Enterobacteriaceae.g__Pantoea	Feed	3.69820444018	7.86346624667e-09
k__Bacteria.p__Firmicutes.c__Clostridia.o__Clostridiales.f__Peptostreptococcaceae.g__Peptostreptococcus	Feed	3.69609594451	0.00157742289813
k__Bacteria.p__Proteobacteria.c__Gammaproteobacteria.o__Alteromonadales.f__Moritellaceae.g__Moritella.s__dasanensis	Feed	3.69236901549	3.3135564401e-05
k__Bacteria.p__Firmicutes.c__Bacilli.o__Bacillales.f__Bacillaceae.g__Ureibacillus	Feed	3.68597998846	0.00157742289813
k__Bacteria.p__Firmicutes.c__Erysipelotrichia.o__Erysipelotrichales	Feed	3.67919578571	3.3135564401e-05
k__Bacteria.p__Firmicutes.c__Bacilli.o__Bacillales.f__Bacillaceae.g__Bacillus.s__coagulans	Feed	3.65246335538	0.00157742289813
k__Bacteria.p__Firmicutes.c__Bacilli.o__Bacillales.f__Bacillaceae.g__Ureibacillus.s__composti	Feed	3.62658134032	0.00157742289813
k__Bacteria.p__Proteobacteria.c__Gammaproteobacteria.o__Vibrionales.f__Vibrionaceae	Feed	3.62383369724	3.87971390507e-08
k__Bacteria.p__Proteobacteria.c__Gammaproteobacteria.o__Vibrionales.f__Vibrionaceae.g__Photobacterium	Feed	3.62328346721	9.04393013785e-11
k__Bacteria.p__Proteobacteria.c__Gammaproteobacteria.o__Vibrionales	Feed	3.62319700354	3.87971390507e-08
k__Bacteria.p__Firmicutes.c__Bacilli.o__Lactobacillales.f__Lactobacillaceae.g__Lactobacillus.s__casei_paracasei	Feed	3.62286337103	3.3135564401e-05
k__Bacteria.p__Firmicutes.c__Bacilli.o__Bacillales.f__Bacillaceae.g__Anoxybacillus	Feed	3.61711410153	0.00157742289813
k__Bacteria.p__Firmicutes.c__Bacilli.o__Lactobacillales.f__Enterococcaceae.g__Enterococcus.s__cecorum	Feed	3.60733333575	0.00157742289813
k__Bacteria.p__Proteobacteria.c__Gammaproteobacteria.o__Vibrionales.f__Vibrionaceae.g__Photobacterium.s__kishitanii	Feed	3.60329951045	9.04393013785e-11
k__Bacteria.p__Firmicutes.c__Bacilli.o__Bacillales.f__Bacillaceae.g__Anoxybacillus.s__flavithermus	Feed	3.59860988277	0.00157742289813
k__Bacteria.p__Firmicutes.c__Bacilli.o__Lactobacillales.f__Streptococcaceae	Feed	3.59594894402	0.000157515317458
k__Bacteria.p__Firmicutes.c__Erysipelotrichia.o__Erysipelotrichales.f__Erysipelotrichaceae	Feed	3.59106511491	3.3135564401e-05
k__Bacteria.p__Firmicutes.c__Erysipelotrichia.o__Erysipelotrichales.f__Erysipelotrichaceae.g__NA.s__sp36726	Feed	3.58890502223	0.00157742289813
k__Bacteria.p__Proteobacteria.c__Alphaproteobacteria.o__Rhodobacterales.f__Rhodobacteraceae.g__Paracoccus.s__carotinifaciens_marcusii	Feed	3.56100782022	5.63280157328e-07
k__Bacteria.p__Firmicutes.c__Clostridia.o__Clostridiales.f__Family_XI.g__Anaerosalibacter	Feed	3.55101497316	0.000993431818037
k__Bacteria.p__Proteobacteria.c__Alphaproteobacteria.o__Rickettsiales.f__Mitochondria.g__NA.s__arietinum	Feed	3.54874848864	9.04393013785e-11
k__Bacteria.p__Firmicutes.c__Bacilli.o__Bacillales.f__Bacillaceae.g__Bacillus.s__sp25944	Feed	3.54608373142	0.00157742289813
k__Bacteria.p__Firmicutes.c__Bacilli.o__Lactobacillales.f__Lactobacillaceae.g__Lactobacillus.s__sakei	Feed	3.54494976927	0.00157742289813
k__Bacteria.p__Firmicutes.c__Bacilli.o__Lactobacillales.f__Streptococcaceae.g__Lactococcus	Feed	3.53378617105	2.53927894343e-05
k__Bacteria.p__Firmicutes.c__Clostridia.o__Clostridiales.f__Family_XI.g__Tepidimicrobium	Feed	3.50777686819	9.04393013785e-11
k__Bacteria.p__Cyanobacteria.c__Chloroplast.o__Glycine_soja.f__Glycine_soja.g__Glycine.s__soja	Feed	3.48588323527	9.04393013785e-11
k__Bacteria.p__Proteobacteria.c__Alphaproteobacteria.o__Sphingomonadales.f__Sphingomonadaceae.g__Sphingomonas.s__aerolata_faeni_ginsenosidivorax	Feed	3.47949962962	0.00157742289813
k__Bacteria.p__Firmicutes.c__Bacilli.o__Lactobacillales.f__Lactobacillaceae.g__Lactobacillus.s__vaccinostercus	Feed	3.47183141136	0.00157742289813
k__Bacteria.p__Fusobacteria.c__Fusobacteriia.o__Fusobacteriales.f__Fusobacteriaceae.g__Cetobacterium.s__somerae	Feed	3.46674664403	3.3135564401e-05
k__Bacteria.p__Firmicutes.c__Bacilli.o__Lactobacillales.f__Streptococcaceae.g__Streptococcus.s__equinus_infantarius_lutetiensis	Feed	3.4657586165	3.76849815255e-07
k__Bacteria.p__Firmicutes.c__Clostridia.o__Clostridiales.f__NA.g__Caloramator	Feed	3.4515872275	3.3135564401e-05
k__Bacteria.p__Proteobacteria.c__Gammaproteobacteria.o__Alteromonadales.f__Moritellaceae	Feed	3.44959593572	5.63280157328e-07
k__Bacteria.p__Fusobacteria.c__Fusobacteriia.o__Fusobacteriales.f__Fusobacteriaceae.g__Fusobacterium.s__sp37464	Feed	3.44783179527	9.04393013785e-11
k__Bacteria.p__Proteobacteria.c__Alphaproteobacteria.o__Rickettsiales.f__Mitochondria.g__NA.s__NA	Feed	3.44591967311	3.3135564401e-05
k__Bacteria.p__Firmicutes.c__Bacilli.o__Lactobacillales.f__Leuconostocaceae.g__Weissella	Feed	3.44183790444	4.98384941149e-06
k__Bacteria.p__Firmicutes.c__Bacilli.o__Lactobacillales.f__Leuconostocaceae.g__Weissella.s__cibaria_confusa	Feed	3.43683382355	4.98384941149e-06
k__Bacteria.p__Firmicutes.c__Bacilli.o__Lactobacillales.f__Enterococcaceae.g__Enterococcus	Feed	3.43509509425	0.00157742289813
k__Bacteria.p__Firmicutes.c__Bacilli.o__Lactobacillales.f__Streptococcaceae.g__Lactococcus.s__lactis	Feed	3.43372795311	6.97055053117e-06
k__Bacteria.p__Firmicutes.c__Bacilli.o__Lactobacillales.f__Streptococcaceae.g__Streptococcus.s__downei	Feed	3.43260714758	0.023472619339
k__Bacteria.p__Cyanobacteria.c__Chloroplast.o__Glycine_soja.f__Glycine_soja	Feed	3.43249211164	9.04393013785e-11
k__Bacteria.p__Firmicutes.c__Clostridia.o__Clostridiales.f__Clostridiaceae.g__Clostridium.s__thermopalmarium	Feed	3.42630372395	3.43950689607e-07
k__Bacteria.p__Firmicutes.c__Erysipelotrichia	Feed	3.42557443469	3.3135564401e-05
k__Bacteria.p__Cyanobacteria.c__Chloroplast.o__Glycine_soja	Feed	3.41195420449	9.04393013785e-11
k__Bacteria.p__Cyanobacteria.c__Chloroplast.o__Glycine_soja.f__Glycine_soja.g__Glycine	Feed	3.41081959436	9.04393013785e-11
k__Bacteria.p__Actinobacteria.c__Actinobacteria.o__Bifidobacteriales.f__Bifidobacteriaceae.g__Bifidobacterium.s__thermacidophilum_thermophilum	Feed	3.40973789556	0.0167342453122
k__Bacteria.p__Firmicutes.c__Bacilli.o__Lactobacillales.f__Lactobacillaceae.g__Lactobacillus.s__harbinensis	Feed	3.39955214886	0.0198817200988
k__Bacteria.p__Fusobacteria.c__Fusobacteriia.o__Fusobacteriales.f__Fusobacteriaceae.g__Psychrilyobacter	Feed	3.39643298962	5.63280157328e-07
k__Bacteria.p__Firmicutes.c__Bacilli.o__Lactobacillales.f__Lactobacillaceae.g__Lactobacillus.s__fermentum	Feed	3.3963249005	3.38731270669e-07
k__Bacteria.p__Firmicutes.c__Bacilli.o__Lactobacillales.f__Lactobacillaceae.g__Lactobacillus.s__mucosae	Feed	3.39069337101	9.04393013785e-11
k__Bacteria.p__Fusobacteria.c__Fusobacteriia.o__Fusobacteriales.f__Fusobacteriaceae.g__Psychrilyobacter.s__atlanticus	Feed	3.38218035511	5.63280157328e-07
k__Bacteria.p__Fusobacteria.c__Fusobacteriia.o__Fusobacteriales.f__Fusobacteriaceae.g__Cetobacterium	Feed	3.35141560114	3.3135564401e-05
k__Bacteria.p__Proteobacteria.c__Gammaproteobacteria.o__Enterobacteriales	Feed	3.33558992372	8.10270916062e-06
k__Bacteria.p__Proteobacteria.c__Gammaproteobacteria.o__Enterobacteriales.f__Enterobacteriaceae.g__Pantoea.s__agglomerans	Feed	3.3334745862	3.3135564401e-05
k__Bacteria.p__Firmicutes.c__Clostridia.o__Clostridiales.f__Family_XI.g__Tepidimicrobium.s__sp31361	Feed	3.33184371188	9.04393013785e-11
k__Bacteria.p__Fusobacteria.c__Fusobacteriia.o__Fusobacteriales.f__Fusobacteriaceae.g__Fusobacterium	Feed	3.32826959447	9.04393013785e-11
k__Bacteria.p__Actinobacteria.c__Actinobacteria.o__Bifidobacteriales.f__Bifidobacteriaceae.g__Bifidobacterium.s__mongoliense	Feed	3.29862524244	2.61395391802e-07
k__Bacteria.p__Firmicutes.c__Clostridia.o__Clostridiales.f__Clostridiaceae.g__Clostridium.s__septicum	Feed	3.25671791822	4.51040477553e-07
k__Bacteria.p__Firmicutes.c__Clostridia.o__Clostridiales.f__Peptostreptococcaceae	Feed	3.25140564348	0.00195937449328
k__Bacteria.p__Proteobacteria.c__Gammaproteobacteria.o__Enterobacteriales.f__Enterobacteriaceae.g__Pantoea.s__vagans	Feed	3.23555996889	0.00157742289813
k__Bacteria.p__Proteobacteria.c__Alphaproteobacteria.o__Rickettsiales.f__Mitochondria.g__NA.s__sp46949	Feed	3.23177299616	7.86346624667e-09
k__Bacteria.p__Firmicutes.c__Clostridia.o__Clostridiales.f__Peptostreptococcaceae.g__Terrisporobacter	Feed	3.22732646419	0.00195937449328
k__Bacteria.p__Firmicutes.c__Clostridia.o__Clostridiales.f__Peptostreptococcaceae.g__Terrisporobacter.s__sp34390_sp34393	Feed	3.22560443647	0.00195937449328
k__Bacteria.p__Cyanobacteria.c__Chloroplast.o__NA.f__NA.g__NA.s__aestivum	Feed	3.22532577061	0.00157742289813
k__Bacteria.p__Firmicutes.c__Bacilli.o__Lactobacillales.f__Lactobacillaceae.g__Pediococcus	Feed	3.22224015511	1.84704036784e-05
k__Bacteria.p__Proteobacteria.c__Gammaproteobacteria.o__Enterobacteriales.f__Enterobacteriaceae	Feed	3.22206427586	8.10270916062e-06
k__Bacteria.p__Firmicutes.c__Bacilli.o__Lactobacillales.f__Lactobacillaceae.g__Pediococcus.s__argentinicus	Feed	3.21908747164	1.84704036784e-05
k__Bacteria.p__Firmicutes.c__Clostridia.o__Clostridiales.f__Family_XI.g__Anaerosalibacter.s__bizertensis	Feed	3.21186823683	0.000993431818037
k__Bacteria.p__Firmicutes.c__Bacilli.o__Lactobacillales.f__Lactobacillaceae.g__Lactobacillus.s__curvatus	Feed	3.21067221957	3.3135564401e-05
k__Bacteria.p__Firmicutes.c__Clostridia.o__Clostridiales.f__NA.g__Caloramator.s__proteoclasticus	Feed	3.20502747662	3.3135564401e-05
k__Bacteria.p__Firmicutes.c__Bacilli.o__Lactobacillales.f__Lactobacillaceae.g__Lactobacillus.s__johnsonii	Feed	3.18478709237	9.04393013785e-11
k__Bacteria.p__Firmicutes.c__Bacilli.o__Bacillales.f__Bacillaceae.g__Bacillus.s__thermocloacae	Feed	3.17991197765	0.0167342453122
k__Bacteria.p__Firmicutes.c__Clostridia.o__Clostridiales.f__NA	Feed	3.16524472651	3.3135564401e-05
k__Bacteria.p__Firmicutes.c__Bacilli.o__Lactobacillales.f__Lactobacillaceae.g__Lactobacillus.s__amylolyticus	Feed	3.16302141225	9.04393013785e-11
k__Bacteria.p__Firmicutes.c__Bacilli.o__Bacillales.f__Bacillaceae	Feed	3.15819845594	8.6295089236e-07
k__Bacteria.p__Fusobacteria.c__Fusobacteriia.o__Fusobacteriales.f__Fusobacteriaceae	Feed	3.15218286191	9.04393013785e-11
k__Bacteria.p__Cyanobacteria.c__Chloroplast.o__Boechera_gunnisoniana	Feed	3.15159621354	9.04393013785e-11
k__Bacteria.p__Cyanobacteria.c__Chloroplast.o__Boechera_gunnisoniana.f__Boechera_gunnisoniana.g__Boechera_Brassica	Feed	3.14136838804	9.04393013785e-11
k__Bacteria.p__Fusobacteria	Feed	3.13853605497	9.04393013785e-11
k__Bacteria.p__Cyanobacteria.c__Chloroplast.o__Boechera_gunnisoniana.f__Boechera_gunnisoniana	Feed	3.13326577603	9.04393013785e-11
k__Bacteria.p__Fusobacteria.c__Fusobacteriia.o__Fusobacteriales	Feed	3.13204547045	9.04393013785e-11
k__Bacteria.p__Cyanobacteria.c__Chloroplast.o__Boechera_gunnisoniana.f__Boechera_gunnisoniana.g__Boechera_Brassica.s__gunnisoniana_napus_sp21762	Feed	3.12535802669	9.04393013785e-11
k__Bacteria.p__Firmicutes.c__Bacilli.o__Lactobacillales.f__Lactobacillaceae.g__Lactobacillus.s__NA	Feed	3.10481123069	8.10193518219e-08
k__Bacteria.p__Fusobacteria.c__Fusobacteriia	Feed	3.06282049177	9.04393013785e-11
k__Bacteria.p__Firmicutes.c__Bacilli.o__Lactobacillales.f__Lactobacillaceae.g__Lactobacillus.s__helveticus	Feed	3.00461112995	9.04393013785e-11
k__Bacteria.p__Firmicutes.c__Bacilli.o__Lactobacillales.f__Lactobacillaceae.g__Lactobacillus.s__ingluviei	Feed	2.98271917559	9.04393013785e-11
k__Bacteria.p__Firmicutes.c__Bacilli.o__Bacillales.f__Bacillaceae.g__Bacillus.s__smithii	Feed	2.95472703895	5.63280157328e-07
k__Bacteria.p__Firmicutes.c__Clostridia.o__Clostridiales.f__Family_XI	Feed	2.94738599418	6.67194252598e-07
k__Bacteria.p__Firmicutes.c__Bacilli.o__Bacillales.f__Bacillaceae.g__Bacillus	Feed	2.93341021055	9.04813194907e-06
k__Bacteria.p__Cyanobacteria.c__Chloroplast.o__NA.f__NA.g__Trifolium	Feed	2.9305871561	9.04393013785e-11
k__Bacteria.p__Cyanobacteria.c__Chloroplast.o__NA.f__NA.g__Trifolium.s__repens	Feed	2.90603149011	9.04393013785e-11
k__Bacteria.p__Firmicutes.c__Bacilli.o__Lactobacillales.f__Streptococcaceae.g__Lactococcus.s__sp29466	Feed	2.90320827514	8.08079394859e-06
k__Bacteria.p__Proteobacteria.c__Alphaproteobacteria.o__Rhodobacterales.f__Rhodobacteraceae.g__Paracoccus	Feed	2.86973274358	2.80210786639e-05
k__Bacteria.p__Firmicutes.c__Bacilli.o__Lactobacillales.f__Lactobacillaceae.g__Lactobacillus.s__porcinae	Feed	2.85737111824	1.28592522019e-06
k__Bacteria.p__Firmicutes.c__Bacilli.o__Lactobacillales.f__Streptococcaceae.g__Streptococcus.s__salivarius_thermophilus	Feed	2.84854306295	5.63280157328e-07
k__Bacteria.p__Actinobacteria.c__Actinobacteria.o__Bifidobacteriales.f__Bifidobacteriaceae	Feed	2.83681040042	1.65569687074e-07
k__Bacteria.p__Firmicutes.c__Bacilli.o__Lactobacillales.f__Streptococcaceae.g__Streptococcus	Feed	2.8272133242	4.05373352894e-05
k__Bacteria.p__Firmicutes.c__Bacilli.o__Bacillales.f__Bacillaceae.g__Geobacillus	Feed	2.82078533386	1.36694268027e-07
k__Bacteria.p__Actinobacteria.c__Actinobacteria.o__Bifidobacteriales.f__Bifidobacteriaceae.g__Bifidobacterium	Feed	2.79981505529	7.2747720039e-09
k__Bacteria.p__Firmicutes.c__Bacilli.o__Bacillales.f__Bacillaceae.g__Geobacillus.s__caldoxylosilyticus_toebii	Feed	2.79746128738	1.36694268027e-07
k__Bacteria.p__Firmicutes.c__Bacilli.o__Lactobacillales.f__Leuconostocaceae.g__Leuconostoc.s__palmae	Feed	2.7911125194	0.000201483653278
k__Bacteria.p__Firmicutes.c__Bacilli.o__Lactobacillales.f__Lactobacillaceae.g__Lactobacillus.s__pontis	Feed	2.78427167463	9.68915722899e-09
k__Bacteria.p__Actinobacteria.c__Actinobacteria.o__Bifidobacteriales	Feed	2.72032427577	1.65569687074e-07
k__Bacteria.p__Firmicutes.c__Bacilli.o__Lactobacillales.f__Lactobacillaceae.g__Lactobacillus.s__reuteri_vaginalis	Feed	2.71848709814	5.63280157328e-07
k__Bacteria.p__Firmicutes.c__Clostridia.o__Clostridiales.f__Clostridiaceae.g__Clostridium	Feed	2.67423708398	0.000334275333279
k__Bacteria.p__Firmicutes.c__Clostridia.o__Clostridiales.f__Clostridiaceae	Feed	2.66532156501	0.000423632871631
k__Bacteria.p__Firmicutes.c__Bacilli.o__Lactobacillales.f__Enterococcaceae	Feed	2.57133706844	0.000299383823184
